# Supplementary material for: Exploring factors influencing pregnant Women’s attitudes, perceived subjective norms and perceived behavior control towards male involvement in maternal services utilization: a baseline findings from a community based interventional study from Rukwa, rural Tanzania
Source: BMC Pregnancy Childbirth. 2020 Oct 19;20:634. doi: 10.1186/s12884-020-03321-z (PMC7574556; doi:10.1186/s12884-020-03321-z)
Supplement: Supplementary file 1 — Additional file 1. [file 12884_2020_3321_MOESM1_ESM.zip]

Archive with 2 entries (2 files):
- Supplementary material 1 Dataset  in Excel formatR6.xls
- Supplementary material 1 Dataset  in SPSS formatR6.sav
