# Supplementary material for: Exploring factors influencing pregnant Women’s attitudes, perceived subjective norms and perceived behavior control towards male involvement in maternal services utilization: a baseline findings from a community based interventional study from Rukwa, rural Tanzania
Source: BMC Pregnancy Childbirth. 2020 Oct 19;20:634. doi: 10.1186/s12884-020-03321-z (PMC7574556; doi:10.1186/s12884-020-03321-z)
Supplement: Supplementary file 1 — Additional file 1. [file 12884_2020_3321_MOESM1_ESM.zip › Supplementary material 1 Dataset in Excel formatR6.xls]

## Sheet: Dataset -1
ID	Sex	Groups	AGECATEG	MARRIAGEAGE	EDUCTIONLVL	Martstatus	Headfamil	Employstatus	Religion	qn_10a	Ethnic	qn_11a	Economic	Radio	Mobile	HF	WDistance	Insurance	GA	para	Agefirstdel	planned	preterm	Csection	everbp	qn_23	childbirth	Accompany	BP	HFB	qn_40_1	qn_40_2	qn_40_3	qn_40_4	qn_40_5	qn_40_6	qn_40_7	qn_40_8	qn_40_9	qn_40_10	qn_40_11	qn_40_12	qn_40_13	qn_40_14	qn_40_15	qn_40_16	qn_40_17	qn_40_18	qn_40_19
1421F	2	1	3	2	2	2	1	2	1		2		1	2	1	1	2	2	3	4	0	1	3	3	1	1	1	1	1	1	5	5	5	5	5	5	5	5	5	5	5	5	5	5	5	5	5	5	5
1313F	2	1	3	2	2	1	1	2	1		1		1	1	2	1	1	2	3	4	0	1	3	3	1	2	1	1	1	1	4	4	4	4	4	4	4	4	4	4	4	4	4	4	4	4	4	4	4
41F	2	1	2	2	2	2	1	2	1		2		1	2	2	1	1	1	3	4	0	1	3	3	1	1	1	1	1	1	5	5	5	5	5	5	5	5	5	5	5	5	5	5	5	5	5	5	5
513F	2	1	2	2	2	2	1	2	1		1		1	1	1	1	2	2	3	4	0	1	3	3	1	1	1	1	1	1	5	5	5	5	5	5	5	5	5	5	5	5	5	5	5	5	5	5	5
55F	2	1	4	2	2	2	1	2	1		2		1	2	1	1	1	2	3	4	0	2	3	3	1	1	1	0	1	1	5	5	5	5	5	5	5	5	5	5	5	5	5	5	5	5	5	5	5
101F	2	1	1	1	2	1	1	2	1		1		1	2	2	1	3	2	1	2	20	1	2	2	1	1	1	0	1	1	4	4	4	4	4	4	4	4	2	2	2	4	4	4	2	4	4	4	2
102F	2	1	1	2	1	2	1	2	1		1		2	2	2	1	1	2	1	1	20	1	2	2	2	1	1	1	0	1	5	5	5	5	5	5	5	5	5	3	3	3	3	3	3	3	3	5	5
103F	2	1	1	1	1	1	1	2	1		1		1	2	2	1	2	2	1	1	16	1	2	2	2	1	1	1	1	1	4	4	4	4	4	4	4	4	4	4	4	4	4	4	4	4	4	4	4
104F	2	1	1	1	2	2	1	2	1		1		2	2	2	1	1	1	1	2	17	2	2	2	1	1	1	1	1	1	4	4	4	4	4	4	4	4	4	4	4	4	4	4	4	4	4	4	4
105F	2	1	1	1	1	2	1	2	1		3	Mkwa	2	2	2	1	2	2	2	2	15	2	2	2	1	1	1	1	1	1	4	4	4	4	4	4	4	4	4	4	4	4	4	4	4	4	4	5	4
106F	2	1	2	1	2	2	1	2	1		1		1	1	2	1	2	1	2	2	17	1	2	2	1	2	1	1	1	1	5	5	5	5	5	5	5	4	4	4	4	4	4	4	4	4	5	4	4
107F	2	1	1	2	2	2	1	2	1		3	Mrungu	1	2	2	1	1	2	2	1	20	1	2	2	1	1	1	1	1	1	4	4	4	4	4	4	4	4	4	4	4	4	4	4	4	4	4	4	4
1110F	2	1	3	2	2	2	1	2	1		1		1	1	2	1	1	2	2	2	19	1	2	2	1	1	1	1	1	1	4	4	4	4	4	4	4	4	4	4	4	4	4	4	4	4	4	4	4
1111F	2	1	2	1	1	2	1	2	1		1		1	2	2	1	1	2	1	2	17	1	2	2	1	1	1	0	1	1	5	5	5	5	4	4	4	4	4	4	4	4	4	4	4	4	4	4	5
111F	2	1	5	2	2	2	1	2	1		1		2	1	2	1	1	2	2	3	20	1	2	2	1	1	1	1	1	1	4	4	4	4	4	4	4	4	4	4	4	4	4	4	4	4	4	4	4
113F	2	1	1	1	1	2	1	2	1		1		1	1	2	1	1	2	2	2	16	1	2	2	1	1	1	1	1	1	4	4	4	4	4	4	4	4	4	4	4	4	4	4	4	4	4	4	4
114F	2	1	1	1	2	2	1	2	1		1		1	2	2	1	1	2	2	1	18	1	2	2	2	#NULL!	1	1	1	1	4	4	4	4	4	4	4	4	4	4	4	5	5	5	5	4	4	4	4
115F	2	1	1	2	2	2	1	2	1		1		1	2	2	1	2	2	2	1	24	1	2	2	1	1	1	1	1	1	5	5	5	5	5	5	5	5	4	4	4	4	5	5	5	5	5	5	5
116F	2	1	1	1	1	2	1	2	1		1		1	2	2	1	1	2	2	2	14	1	2	2	1	1	1	1	1	1	4	4	4	4	4	4	4	4	4	4	4	4	4	4	4	4	4	4	4
117F	2	1	2	2	2	2	1	2	1		1		1	1	2	1	1	2	2	2	21	1	2	2	2	#NULL!	1	1	1	1	4	4	4	4	4	4	4	4	4	4	4	4	4	4	4	4	4	4	4
118F	2	1	1	1	2	2	1	2	1		1		1	2	2	1	1	2	2	1	17	1	2	2	1	1	1	1	1	1	4	4	4	4	4	4	4	4	4	4	4	4	4	4	4	4	4	4	4
119F	2	1	3	3	3	2	1	2	1		3	Nyakyusa	1	2	1	1	1	1	1	2	25	1	2	2	1	2	1	0	1	1	4	4	4	4	4	2	4	4	4	4	1	4	4	4	4	4	4	4	1
11F	2	1	3	1	1	2	1	2	1		1		1	2	2	2	2	2	2	2	20	2	2	2	1	1	1	1	1	1	4	4	3	4	4	4	4	4	4	4	3	4	4	3	2	1	2	1	4
1210F	2	1	4	2	2	2	1	2	1		3	Mnyika	1	1	2	1	1	2	2	3	20	1	2	2	2	#NULL!	1	1	1	1	4	4	4	4	4	4	4	4	4	3	3	3	3	3	3	3	3	3	4
1212F	2	1	3	1	1	1	1	2	1		3	Mnyika	1	2	2	1	1	2	2	3	19	1	2	2	1	1	1	1	1	1	4	4	4	4	4	4	4	4	4	3	3	3	3	3	3	3	3	4	4
1213F	2	1	1	1	1	2	1	2	1		3	Mnyika	2	1	2	1	2	2	2	1	16	2	2	2	2	#NULL!	1	1	1	1	4	4	4	4	4	4	4	4	3	3	3	3	3	3	3	3	4	4	4
1214F	2	1	5	1	1	1	1	2	1		2		2	1	2	1	1	1	2	3	18	1	2	2	1	1	1	1	1	1	4	4	4	4	4	4	4	4	4	4	4	4	4	4	4	4	4	4	4
1215F	2	1	2	1	1	1	1	2	1		3	Mnyika	1	2	2	1	2	2	1	2	18	1	2	2	2	#NULL!	1	1	1	1	4	4	4	4	4	4	4	4	4	4	4	4	4	4	4	4	4	4	4
1216F	2	1	3	1	2	1	1	2	1		1		1	2	2	1	2	1	2	2	18	1	2	2	1	1	1	1	1	1	4	4	4	4	4	4	4	4	4	4	4	4	4	4	4	4	4	4	4
1217F	2	1	3	1	1	2	1	2	1		3	Mnyika	2	1	2	1	1	1	2	2	14	1	2	2	1	1	1	1	1	1	4	4	4	4	4	4	4	4	4	3	3	3	3	3	3	3	3	4	4
121F	2	1	5	1	1	2	1	2	1		3	Mnyika	1	1	2	1	1	2	2	3	16	1	2	2	1	1	1	1	1	1	4	4	4	4	4	4	4	4	4	4	2	4	4	4	4	2	4	4	2
122F	2	1	2	1	1	2	1	2	1		3	Mnyika	1	1	1	1	1	1	2	2	19	2	2	2	1	1	1	1	1	1	4	4	4	4	4	4	4	4	4	3	3	3	3	3	3	3	4	4	4
123F	2	1	5	1	1	2	1	2	1		3	Mnyika	2	1	2	1	1	1	2	3	19	1	2	2	1	1	1	1	1	1	4	4	4	4	4	4	4	4	4	4	4	4	4	4	4	4	4	4	4
124F	2	1	4	1	1	2	1	2	1		3	Mnyika	1	1	2	1	1	1	2	2	18	1	2	2	1	1	1	1	1	1	4	4	4	4	4	4	4	4	4	4	4	4	4	4	4	4	4	4	4
125F	2	1	5	1	1	1	1	2	1		3	Mnyika	2	2	2	1	1	2	2	3	19	2	2	2	1	1	1	1	1	1	4	4	4	4	4	4	4	4	4	4	4	4	4	4	4	4	4	4	4
126F	2	1	2	2	2	2	1	2	1		1		1	1	2	1	2	2	1	2	18	1	2	2	2	#NULL!	1	1	1	1	5	4	4	4	4	4	4	4	5	4	4	4	4	4	4	1	4	5	4
127F	2	1	2	1	2	2	1	2	1		3	Mnyika	2	2	2	1	1	2	2	2	19	1	2	2	1	1	1	1	1	1	4	4	4	4	4	4	4	4	4	4	4	4	4	4	4	4	4	4	4
128F	2	1	1	1	2	2	1	2	1		3	Mnyika	1	2	2	1	1	1	2	2	18	2	2	2	1	1	1	1	1	1	4	4	4	4	4	4	4	4	4	4	4	4	4	4	4	4	4	4	4
129F	2	1	1	1	2	2	1	2	1		1		1	1	2	1	1	2	2	1	19	1	2	2	2	#NULL!	1	1	1	1	4	4	4	4	4	4	4	4	4	4	4	4	4	4	4	4	4	4	4
12F	2	1	2	2	2	2	1	2	1		1		1	1	2	2	2	1	1	2	20	1	2	2	1	1	1	1	1	1	5	5	5	5	5	5	5	5	5	5	5	5	5	5	5	5	5	5	5
1310F	2	1	1	1	2	2	1	2	1		1		2	1	2	2	1	2	2	1	17	1	2	2	2	#NULL!	1	1	1	1	4	4	4	4	4	4	4	4	3	3	3	3	3	3	3	3	4	4	4
1311F	2	1	4	1	2	1	1	2	1		3	Mnyika	1	1	2	2	2	2	2	3	18	2	2	2	2	#NULL!	1	1	1	1	4	4	4	4	4	4	4	4	3	3	3	3	3	3	3	3	4	4	4
1312F	2	1	2	1	1	2	1	2	1		3	Mnyika	2	1	2	2	1	2	2	2	19	1	2	2	2	#NULL!	1	1	1	1	4	4	4	4	4	4	4	4	3	3	3	3	3	3	3	3	4	4	4
131F	2	1	1	2	2	1	1	2	1		3	Mlungu	1	2	2	1	3	1	3	4	0	1	3	3	1	1	1	0	1	0	4	2	2	2	4	4	2	2	4	3	2	2	4	4	2	2	4	2	2
132F	2	1	1	2	2	1	1	2	1		2		1	1	2	1	3	2	3	4	0	1	3	3	1	1	1	1	1	1	5	5	5	5	5	5	5	5	5	5	5	5	5	5	5	5	5	5	5
133F	2	1	3	2	3	2	1	1	1		1		2	1	1	2	2	2	3	4	0	1	3	3	1	1	1	1	1	1	4	4	4	4	4	4	4	4	4	4	4	4	4	4	4	4	4	4	4
134F	2	1	2	2	3	1	1	2	1		3	Mkinga	1	1	2	1	3	1	3	4	0	1	3	3	2	#NULL!	1	0	1	0	3	3	3	3	3	3	3	3	3	3	3	3	3	3	3	3	3	3	3
135F	2	1	5	2	1	2	1	2	1		3	Msukuma	1	1	2	1	1	2	3	4	0	1	3	3	2	#NULL!	1	1	1	1	4	4	4	4	4	4	4	4	4	4	4	4	4	4	4	4	4	4	4
136F	2	1	1	2	2	2	1	2	1		2		1	1	2	1	1	2	3	4	0	1	3	3	1	1	1	1	1	1	5	5	5	5	5	5	5	5	5	5	5	5	5	5	5	5	5	5	5
137F	2	1	2	2	2	1	1	2	1		3	Mlungu	1	2	2	1	2	2	3	4	0	2	3	3	1	1	1	0	1	0	4	3	3	2	4	4	2	2	4	3	3	3	4	4	2	2	4	3	3
138F	2	1	3	3	2	2	1	2	1		1		1	2	2	1	2	1	3	4	0	1	3	3	2	#NULL!	1	0	1	1	4	4	4	4	4	4	4	4	4	4	4	4	4	4	4	4	4	4	4
139F	2	1	5	2	1	2	1	2	1		3	Msukuma	1	1	2	1	1	1	3	4	0	2	3	3	2	#NULL!	1	1	1	1	4	4	4	4	4	4	4	4	4	4	4	4	4	4	4	4	4	4	4
13F	2	1	2	2	1	1	1	2	1		1		2	2	2	1	2	2	3	4	0	1	3	3	1	1	1	1	1	1	5	5	5	5	5	5	5	5	5	5	5	5	5	5	5	5	5	5	5
1410F	2	1	3	3	1	2	1	2	1		3	Mlungu	1	2	2	1	2	2	3	4	0	1	3	3	2	#NULL!	1	0	1	1	4	4	4	4	4	4	2	2	4	4	4	4	4	4	2	2	4	4	4
1411F	2	1	5	3	2	1	1	2	1		1		1	1	2	1	1	1	3	4	0	2	3	3	2	#NULL!	1	0	1	1	5	5	5	5	5	5	5	5	5	5	5	5	5	5	5	5	5	5	5
1412F	2	1	2	1	2	2	1	2	1		3	Mlungu	1	2	2	2	2	2	3	4	0	1	3	3	1	1	1	1	1	1	5	5	5	5	5	5	5	5	5	5	5	5	5	5	5	5	3	3	3
1413F	2	1	4	3	2	2	1	2	1		1		2	1	1	2	2	2	3	4	0	1	3	3	1	1	1	0	1	1	5	5	5	5	5	5	5	5	5	5	5	5	5	5	5	5	5	5	5
1414F	2	1	5	2	2	1	1	2	1		2		1	1	1	1	3	2	3	4	0	1	3	3	2	1	1	1	1	1	5	5	5	5	5	5	5	5	5	5	5	5	5	5	5	5	5	5	5
1415F	2	1	3	1	2	2	1	2	1		1		2	2	2	2	2	2	3	4	0	1	3	3	1	1	1	1	1	1	4	4	4	4	4	4	4	4	4	4	4	4	4	4	4	3	4	4	4
1416F	2	1	5	3	2	2	1	2	1		1		2	1	1	1	1	1	3	4	0	1	3	3	1	1	1	1	1	1	5	5	5	5	5	5	5	5	5	5	5	5	5	5	5	5	5	5	5
1417F	2	1	3	2	2	2	1	2	1		1		1	2	1	1	1	2	3	4	0	2	3	3	1	1	1	1	1	1	5	5	5	5	5	5	5	5	5	5	5	5	5	5	5	5	5	5	5
1418F	2	1	5	3	2	2	1	2	1		2		1	2	2	1	1	2	3	4	0	1	3	3	1	1	1	1	1	1	5	5	5	5	5	5	5	5	5	5	5	5	5	5	5	5	5	5	5
1419F	2	1	5	3	1	1	1	2	1		1		1	1	2	1	1	1	3	4	0	1	3	3	1	1	2	0	1	1	5	5	5	5	5	5	5	5	5	5	5	5	5	5	5	5	5	5	5
141F	2	1	4	2	2	2	1	2	1		1		1	1	2	1	1	2	3	4	0	1	3	3	1	1	1	0	1	1	4	4	4	4	4	4	4	4	4	4	4	4	4	4	4	4	4	4	4
1420F	2	1	3	2	2	2	1	2	1		2		2	2	1	1	2	2	3	4	0	1	3	3	1	1	1	1	1	1	5	5	5	5	5	5	5	5	5	5	5	5	5	5	5	5	5	5	5
1423F	2	1	5	1	2	2	1	2	1		1		1	1	1	1	1	1	3	4	0	1	3	3	1	1	1	1	1	1	5	5	5	5	5	5	5	5	5	5	5	5	5	5	5	5	5	5	5
1424F	2	1	3	2	2	2	1	2	1		2		2	2	1	1	2	1	3	4	0	1	3	3	1	1	1	1	1	1	5	5	5	5	5	5	5	5	5	5	5	5	5	5	5	5	5	5	5
142F	2	1	2	2	1	2	1	2	1		1		1	1	2	1	1	1	3	4	0	1	3	3	2	#NULL!	1	0	1	1	4	4	4	3	4	4	4	3	3	3	3	3	3	3	3	3	3	3	3
143F	2	1	2	2	2	2	1	2	1		1		1	2	2	1	1	2	3	4	0	1	3	3	2	#NULL!	1	1	1	1	4	4	4	4	4	4	4	4	4	4	4	4	4	4	4	4	4	4	4
144F	2	1	2	2	2	2	3	2	1		3	Ngoni	2	1	2	1	1	2	3	4	0	2	3	3	2	#NULL!	1	1	1	1	4	4	4	4	4	4	4	4	4	4	4	4	4	4	4	4	4	4	4
146F	2	1	5	2	2	2	1	2	1		1		1	1	1	2	3	1	3	4	0	1	3	3	2	#NULL!	1	1	1	1	4	4	5	5	5	4	4	4	5	4	4	5	4	4	4	4	4	4	4
147F	2	1	5	2	2	2	1	2	1		1		1	2	1	1	1	2	3	4	0	1	3	3	1	1	1	1	1	1	4	4	4	4	4	4	4	4	4	4	4	4	4	4	4	4	4	4	4
148F	2	1	2	2	3	2	1	2	1		1		1	1	1	1	1	2	3	4	0	1	3	3	1	1	1	1	1	1	4	4	4	4	4	4	4	4	4	4	4	4	4	4	4	4	4	4	4
149F	2	1	2	2	1	2	1	2	1		1		1	2	2	1	1	2	3	4	0	1	3	3	1	3	1	1	1	1	4	4	4	4	4	4	4	4	4	4	4	4	4	4	4	4	4	4	4
14F	2	1	3	3	2	2	1	2	1		2		1	2	2	1	1	2	3	4	0	2	3	3	2	#NULL!	1	0	1	0	3	3	3	3	3	3	3	3	3	3	3	3	3	3	3	3	3	3	3
1510F	2	1	5	1	2	2	1	2	1		1		1	1	2	1	1	1	3	4	0	1	3	3	2	#NULL!	1	0	1	1	4	4	4	4	4	4	4	4	4	4	4	4	4	4	4	4	4	4	4
1511F	2	1	3	3	2	1	1	2	1		1		1	1	1	1	3	1	3	4	0	1	3	3	2	#NULL!	1	0	1	1	4	4	4	3	4	4	4	3	3	3	3	3	3	3	3	3	3	3	3
151F	2	1	2	2	1	1	1	2	1		1		1	1	2	1	1	1	3	4	0	2	3	3	1	1	1	0	1	1	5	5	5	5	5	5	5	5	5	5	5	5	5	5	5	5	5	5	5
152F	2	1	2	2	2	2	1	2	1		2		2	1	1	1	1	1	3	4	0	2	3	3	1	1	1	1	1	1	4	4	4	4	4	4	4	4	4	4	4	4	4	4	4	4	4	4	4
153F	2	1	2	2	3	2	1	2	1		3	Mkinga	1	1	2	1	1	2	3	4	0	1	3	3	2	#NULL!	1	0	1	0	3	3	3	3	3	3	3	3	3	3	3	3	3	3	3	3	3	3	3
154F	2	1	3	2	1	2	1	2	1		1		1	1	2	1	1	1	3	4	0	1	3	3	1	1	1	1	1	1	4	4	4	4	4	4	4	4	4	4	4	4	4	4	4	4	4	4	4
155F	2	1	2	2	2	2	1	2	1		1		1	2	2	1	1	2	3	4	0	1	3	3	1	3	1	0	1	1	5	5	5	5	5	5	5	5	5	5	5	5	5	5	5	5	5	5	5
156F	2	1	5	2	2	2	1	2	1		1		1	1	1	1	1	1	3	4	0	1	3	3	1	1	1	0	1	1	4	4	4	4	4	4	4	4	4	4	4	4	4	4	4	4	4	4	4
157F	2	1	2	2	1	2	1	2	1		1		1	1	2	1	2	1	3	4	0	1	3	3	2	#NULL!	1	0	1	1	4	4	4	3	4	4	4	3	3	3	3	3	3	3	3	3	3	3	3
158F	2	1	1	2	2	1	1	2	1		2		1	1	2	1	3	2	3	4	0	1	3	3	1	1	1	1	1	1	5	5	5	5	5	5	5	5	5	5	5	5	5	5	5	5	5	5	5
159F	2	1	2	2	2	1	1	2	1		2		1	2	2	1	3	2	3	4	0	1	3	3	1	2	1	1	1	1	5	5	5	5	5	5	5	5	5	5	5	5	5	5	5	5	5	5	5
15F	2	1	5	2	2	1	1	2	1		3	Mlungu	2	1	2	1	1	1	3	4	0	1	3	3	1	1	1	1	1	1	4	4	4	4	4	4	4	4	4	4	4	4	4	4	4	4	4	4	4
16F	2	1	5	2	2	2	1	2	1		2		1	1	1	1	2	2	3	4	0	1	3	3	1	1	1	0	1	1	4	4	4	4	4	4	4	4	4	4	4	4	4	4	4	4	4	4	4
17F	2	1	2	2	1	2	1	2	1		1		1	1	2	1	2	1	3	4	0	2	3	3	1	1	1	1	1	1	4	4	4	4	4	4	4	4	4	4	4	4	4	4	4	4	4	4	4
21F	2	1	4	2	1	1	1	2	1		3	Mlungu	1	1	1	1	1	2	3	4	0	1	3	3	1	1	1	1	1	1	4	4	4	4	4	4	4	4	4	4	4	4	4	4	4	4	4	4	4
22F	2	1	4	2	1	2	1	2	1		1		1	1	2	1	1	2	3	4	0	1	3	3	1	1	1	1	1	1	4	4	4	4	4	4	4	4	4	4	4	4	4	4	4	4	4	4	4
23F	2	1	3	2	2	2	1	2	1		2		2	2	2	1	2	1	3	4	0	1	3	3	1	1	1	1	1	1	5	5	5	5	5	5	5	5	5	5	5	5	5	5	5	5	5	5	5
31F	2	1	1	2	2	1	1	2	1		2		1	2	2	1	3	2	3	4	0	1	3	3	1	3	1	1	1	1	4	4	4	4	4	4	4	4	4	4	4	4	4	4	4	4	4	4	4
32F	2	1	5	2	2	2	1	2	1		2		1	2	2	1	2	2	3	4	0	2	3	3	1	1	1	1	1	1	4	4	4	4	4	4	4	4	4	4	4	4	4	4	4	4	4	4	4
33F	2	1	3	2	2	1	1	2	1		2		2	1	1	1	1	2	3	4	0	1	3	3	1	1	1	1	1	1	5	5	5	5	5	5	5	5	5	5	5	5	5	5	5	5	5	5	5
34F	2	1	2	2	2	2	1	2	1		1		1	1	1	1	2	2	3	4	0	1	3	3	1	1	1	1	1	1	4	4	4	4	4	4	4	4	4	4	4	4	4	4	4	4	4	4	4
35F	2	1	2	2	2	1	1	2	1		1		1	1	1	1	3	2	3	4	0	1	3	3	1	1	1	1	1	1	5	5	5	5	5	5	5	5	5	5	5	5	5	5	5	5	5	5	5
36F	2	1	5	2	2	1	2	2	1		1		1	2	2	2	3	2	3	4	0	1	3	3	1	1	1	1	1	1	4	4	4	4	4	4	4	4	4	4	4	4	4	4	4	4	4	4	4
37F	2	1	3	1	2	2	1	2	1		1		1	2	2	1	2	2	3	4	0	2	3	3	1	1	1	1	1	1	4	4	4	4	4	4	4	4	4	4	4	4	4	4	4	4	4	4	4
38F	2	1	2	2	2	2	1	2	1		2		2	1	1	1	3	2	3	4	0	2	3	3	2	#NULL!	1	1	1	0	3	3	3	3	3	3	3	3	3	3	3	3	3	3	3	3	3	3	3
410F	2	1	5	2	1	2	1	2	1		2		1	2	2	1	3	2	3	4	0	1	3	3	1	1	1	1	1	1	4	4	4	4	4	4	4	4	4	4	4	4	4	4	4	4	4	4	4
411F	2	1	2	1	2	2	1	2	1		2		1	1	1	1	1	1	3	4	0	2	3	3	2	1	1	1	1	1	4	4	4	4	4	4	4	4	4	4	4	4	4	4	4	4	4	4	4
42F	2	1	3	3	2	2	1	2	1		1		2	1	1	1	1	1	3	4	0	1	3	3	1	1	1	0	1	1	4	4	4	4	4	4	4	4	4	4	4	4	4	4	4	4	4	4	4
43F	2	1	2	2	2	2	1	2	1		2		1	2	1	1	3	2	3	4	0	2	3	3	1	1	1	1	1	1	4	4	4	4	4	4	4	4	4	4	4	4	4	4	4	4	4	4	4
44F	2	1	3	2	1	2	1	2	1		1		1	1	2	1	1	2	3	4	0	1	3	3	1	1	1	0	1	1	4	4	4	4	4	4	1	1	4	4	4	4	4	4	4	4	4	4	4
45F	2	1	4	3	1	1	1	2	1		1		1	1	2	2	2	1	3	4	0	1	3	3	2	#NULL!	1	0	1	1	4	4	4	4	4	4	4	4	4	4	4	4	4	4	4	4	4	4	4
46F	2	1	5	2	1	1	1	2	1		1		2	1	2	1	1	1	3	4	0	2	3	3	1	3	1	0	1	1	5	5	5	5	5	5	5	5	5	5	5	5	5	5	5	5	5	5	5
47F	2	1	5	3	2	2	1	2	1		1		1	2	2	1	1	2	3	4	0	2	3	3	1	1	1	1	1	1	4	4	4	4	4	4	4	4	4	4	4	4	4	4	4	4	4	4	4
48F	2	1	3	2	2	2	1	2	1		2		1	2	1	1	1	2	3	4	0	2	3	3	1	3	1	1	1	1	5	5	5	5	5	5	5	5	5	5	5	5	5	5	5	5	5	5	5
49F	2	1	2	1	1	2	1	2	1		1		1	2	1	1	2	1	3	4	0	1	3	3	1	1	1	1	1	1	4	4	4	4	4	4	4	4	4	4	4	4	4	4	4	4	4	4	4
510F	2	1	4	2	2	2	1	2	1		2		2	2	1	1	2	1	3	4	0	1	3	3	1	1	1	1	1	1	4	4	4	4	4	4	4	4	4	4	4	4	4	4	4	4	4	4	4
511F	2	1	5	2	2	2	1	2	1		1		1	2	2	1	1	2	3	4	0	2	3	3	2	#NULL!	1	1	1	1	4	4	4	4	4	4	4	4	4	4	4	4	4	4	4	4	4	4	4
512F	2	1	3	2	2	2	1	2	2		2		1	1	1	1	1	1	3	4	0	1	3	3	1	1	1	1	1	1	5	5	5	5	5	5	5	5	5	5	5	5	5	5	5	5	5	5	5
514F	2	1	4	3	2	2	1	2	1		1		1	1	1	1	1	2	3	4	0	1	3	3	1	1	1	1	1	1	5	5	5	5	5	5	5	5	5	5	5	5	5	5	5	5	5	5	5
51F	2	1	4	3	2	1	1	2	1		1		1	1	1	1	1	1	3	4	0	1	3	3	2	#NULL!	1	0	1	1	2	2	2	2	2	2	2	2	2	2	2	2	2	2	2	2	2	2	2
52F	2	1	3	2	1	1	3	2	1		1		1	2	2	1	2	2	3	4	0	1	3	3	1	1	1	0	1	1	4	4	4	4	4	4	4	4	4	4	4	4	4	4	4	4	4	4	4
53F	2	1	4	3	1	1	3	2	1		1		2	1	1	1	2	1	3	4	0	1	3	3	1	1	1	1	1	1	4	4	4	4	4	4	4	4	4	4	4	4	4	4	4	4	4	4	4
56F	2	1	5	1	1	1	1	2	1		2		1	2	2	1	1	2	3	4	0	1	3	3	1	3	1	0	1	1	5	5	5	5	5	5	5	5	5	5	5	5	5	5	5	5	5	5	5
57F	2	1	3	2	2	2	1	2	1		1		1	1	2	1	2	1	3	4	0	1	3	3	1	1	1	1	1	1	4	4	4	4	4	4	4	4	4	4	4	4	4	4	4	4	4	4	4
58F	2	1	5	2	2	2	1	2	1		2		2	1	1	1	2	1	3	4	0	1	3	3	1	1	1	1	1	1	5	5	5	5	5	5	5	5	5	5	5	5	5	5	5	5	5	5	5
59F	2	1	4	2	2	2	1	2	1		2		1	1	1	1	1	2	3	4	0	1	3	3	1	1	1	0	1	1	4	4	4	4	4	4	4	4	4	4	4	4	4	4	4	4	4	4	4
610F	2	1	2	2	2	2	1	2	1		1		1	1	2	1	1	1	3	4	0	1	3	3	1	3	1	1	1	1	4	4	4	4	4	4	4	4	4	4	4	4	4	4	4	4	4	4	4
611F	2	1	3	3	2	2	1	2	1		1		1	2	2	1	1	2	3	4	0	1	3	3	2	#NULL!	1	0	1	1	4	4	4	4	4	4	4	4	4	4	4	4	4	4	4	4	4	4	4
612F	2	1	3	3	2	2	1	2	1		1		1	1	2	1	2	2	3	4	0	1	3	3	2	#NULL!	1	1	1	1	5	5	5	5	5	5	5	5	5	5	5	5	5	5	5	5	5	5	5
613F	2	1	2	2	2	1	1	2	1		2		1	2	2	1	2	2	3	4	0	1	3	3	1	2	1	1	1	1	5	5	5	5	5	5	5	5	5	5	5	5	5	5	5	5	5	5	5
614F	2	1	4	2	1	2	1	2	1		1		1	2	2	1	2	1	3	4	0	1	3	3	1	1	1	1	1	1	5	5	5	5	5	5	5	5	5	5	5	5	5	5	5	5	5	5	5
616F	2	1	5	2	2	2	1	2	1		2		1	2	2	1	3	2	3	4	0	1	3	3	1	1	1	1	1	1	5	5	5	5	5	5	5	5	5	5	5	5	5	5	5	5	5	5	5
617F	2	1	5	2	2	1	1	2	1		1		1	1	2	2	2	2	3	4	0	1	3	3	2	#NULL!	1	0	1	1	4	4	4	4	4	4	4	4	4	4	4	4	4	4	4	4	4	4	4
618F	2	1	4	2	2	1	1	2	1		1		1	1	2	1	1	2	3	4	0	1	3	3	1	1	1	1	1	1	4	4	4	4	4	4	4	4	4	4	4	4	4	4	4	4	4	4	4
61F	2	1	5	3	3	2	1	2	1		2		1	1	1	1	2	2	3	4	0	1	3	3	1	2	1	1	1	1	4	4	4	4	4	4	4	4	4	4	4	4	4	4	4	4	4	4	4
62F	2	1	2	1	2	2	1	2	1		1		2	2	2	1	2	2	3	4	0	1	3	3	1	1	1	1	1	1	5	5	5	5	5	5	5	5	5	5	5	5	5	5	5	5	5	5	5
63F	2	1	2	1	1	1	1	2	1		1		1	1	2	2	2	2	3	4	0	1	3	3	2	#NULL!	1	0	1	1	4	4	4	4	4	4	4	4	4	4	4	4	4	4	4	4	4	4	4
64F	2	1	3	2	2	1	1	2	1		3	Mlungu	1	1	1	1	1	2	3	4	0	1	3	3	1	1	1	0	1	1	4	4	4	4	4	4	4	4	4	4	4	4	4	4	4	4	4	4	4
65F	2	1	3	2	2	2	1	2	1		1		1	1	2	1	1	2	3	4	0	1	3	3	1	1	1	1	1	1	4	4	4	4	4	4	4	4	4	4	4	4	4	4	4	4	4	4	4
66F	2	1	5	3	1	2	1	2	1		1		1	2	2	1	1	1	3	4	0	1	3	3	1	1	1	1	1	1	4	4	4	4	4	4	4	4	4	4	4	4	4	4	4	4	4	4	4
67F	2	1	4	2	1	2	1	2	1		1		1	2	2	1	1	1	3	4	0	1	3	3	1	1	1	0	1	1	4	4	4	4	4	4	4	4	4	4	4	4	4	4	4	4	4	4	4
68F	2	1	2	2	2	2	1	2	1		1		1	1	1	1	1	2	3	4	0	1	3	3	1	1	1	0	1	1	4	4	4	4	4	4	4	4	4	4	4	4	4	4	4	4	4	4	4
69F	2	1	3	2	1	1	1	2	1		1		1	1	2	1	1	2	3	4	0	1	3	3	2	#NULL!	1	1	1	1	5	5	5	5	5	5	5	5	5	5	5	5	5	5	5	5	5	5	5
710F	2	1	5	2	2	1	1	2	1		2		1	1	1	1	1	1	3	4	0	1	3	3	2	1	1	1	1	1	5	5	5	5	5	5	5	5	5	5	5	5	5	5	5	5	5	5	5
72F	2	1	4	2	2	2	1	2	1		1		1	1	2	1	1	1	3	4	0	1	3	3	1	1	1	0	1	1	4	4	4	4	4	4	4	4	4	4	4	4	4	4	4	4	4	4	4
73F	2	1	5	2	2	2	1	2	1		1		1	2	2	1	2	2	3	4	0	1	3	3	1	1	1	1	1	1	4	4	4	4	4	4	4	4	4	4	4	4	4	4	4	4	4	4	4
74F	2	1	4	1	1	2	1	2	1		1		2	1	1	1	3	2	3	4	0	1	3	3	2	#NULL!	1	1	1	1	5	5	5	5	5	5	5	5	4	4	5	5	5	5	5	5	5	5	5
75F	2	1	5	2	2	1	1	2	1		2		1	1	2	1	2	1	3	4	0	1	3	3	1	1	1	1	1	1	5	5	5	5	5	5	5	5	5	5	5	5	5	5	5	5	5	5	5
76F	2	1	3	1	2	2	1	2	1		1		2	2	2	1	1	2	3	4	0	1	3	3	1	1	1	1	1	1	4	4	4	4	4	4	4	4	4	4	4	4	4	4	4	3	4	4	4
77F	2	1	4	2	1	2	1	2	1		2		1	1	1	1	3	2	3	4	0	2	3	3	1	3	1	1	1	1	4	4	4	4	4	4	4	4	4	4	4	4	4	4	4	4	4	4	4
78F	2	1	5	3	2	1	1	2	1		1		1	1	2	1	1	2	3	4	0	1	3	3	1	1	1	1	1	1	4	4	4	4	4	4	4	5	4	4	4	4	4	4	4	4	4	4	4
79F	2	1	5	2	2	2	1	1	1		1		2	2	2	1	1	2	3	4	0	1	3	3	1	3	1	0	1	1	5	5	5	5	5	5	5	5	5	5	5	5	5	5	5	5	5	5	5
810F	2	1	2	1	3	2	1	2	1		1		1	1	1	1	2	1	3	4	0	1	3	3	1	3	1	1	1	1	4	4	5	4	4	4	4	4	4	4	5	4	4	4	4	4	4	4	4
811F	2	1	2	1	2	2	1	2	1		1		2	2	2	2	2	2	3	4	0	1	3	3	1	1	1	1	1	1	5	5	5	5	5	5	5	5	5	5	5	5	5	5	5	5	5	5	5
812F	2	1	2	2	2	2	1	2	1		3	Mlungu	1	2	2	1	2	2	3	4	0	1	3	3	1	1	1	0	1	0	4	3	3	2	4	4	2	2	4	3	3	3	4	4	2	2	4	3	3
814F	2	1	3	2	2	2	1	2	1		1		1	1	1	2	2	1	3	4	0	1	3	3	1	1	1	0	1	1	4	4	4	4	4	4	4	4	4	4	4	4	4	4	4	4	4	4	4
815F	2	1	2	1	2	2	1	2	1		2		1	1	1	1	2	2	3	4	0	1	3	3	1	3	1	1	1	1	4	4	5	4	4	4	4	4	4	4	5	4	4	4	4	4	4	4	4
816F	2	1	5	2	2	2	1	2	1		1		1	1	1	1	1	1	3	4	0	2	3	3	1	1	1	0	1	1	5	5	5	5	5	5	5	5	5	5	5	5	5	5	5	5	5	5	5
817F	2	1	5	2	2	2	1	2	1		1		2	2	1	1	2	2	3	4	0	2	3	3	1	1	1	1	1	1	4	4	4	4	4	4	4	4	4	4	4	4	4	4	4	4	4	4	4
818F	2	1	2	2	1	2	1	2	1		3	Mlungu	2	2	2	2	2	2	3	4	0	1	3	3	1	3	1	0	1	1	4	4	4	4	4	4	4	4	4	4	4	4	4	4	4	4	4	4	4
819F	2	1	2	2	2	2	1	2	1		1		2	2	2	2	2	1	3	4	0	1	3	3	1	1	1	1	1	1	4	4	4	4	4	4	4	4	4	4	4	4	4	4	4	4	4	4	4
81F	2	1	3	2	2	2	1	2	1		2		1	2	1	1	2	2	3	4	0	1	3	3	1	1	1	1	1	1	4	4	4	4	4	4	4	4	4	4	4	4	4	4	4	4	4	4	4
82F	2	1	3	2	2	2	1	2	1		2		2	2	1	1	2	2	3	4	0	1	3	3	1	1	1	1	1	1	5	5	5	5	5	5	5	5	5	5	5	5	5	5	5	5	5	5	5
83F	2	1	2	2	1	2	1	2	1		3	Mlungu	2	2	2	2	2	2	3	4	0	1	3	3	1	3	1	0	1	1	4	4	4	4	4	4	4	4	4	4	4	4	4	4	4	4	4	4	4
84F	2	1	3	2	2	2	1	2	1		2		2	1	1	1	2	2	3	4	0	1	3	3	1	1	1	1	1	1	5	5	5	5	5	5	5	5	5	5	5	5	5	5	5	5	5	5	5
85F	2	1	4	2	1	2	1	2	1		3	Mlungu	2	2	1	1	3	2	3	4	0	1	3	3	1	1	1	1	1	1	5	5	5	5	5	5	5	5	5	5	5	5	5	5	5	5	3	3	3
86F	2	1	3	2	2	2	1	2	1		1		1	1	2	1	1	2	3	4	0	1	3	3	1	2	1	1	1	1	4	4	4	4	4	4	4	4	4	4	4	4	4	4	4	4	4	4	4
87F	2	1	3	2	2	2	1	2	1		2		1	2	1	2	2	2	3	4	0	1	3	3	1	1	1	1	1	1	5	5	5	5	5	5	5	5	5	5	5	5	5	5	5	5	5	5	5
88F	2	1	3	2	2	1	1	2	1		1		2	2	2	1	1	2	3	4	0	1	3	3	1	1	1	1	1	1	5	5	5	5	5	5	5	5	5	5	5	5	5	5	5	5	5	5	5
89F	2	1	3	3	2	2	1	2	1		1		1	2	2	1	2	2	3	4	0	1	3	3	1	3	1	1	1	1	5	5	5	5	4	4	4	4	5	5	5	5	5	5	4	4	4	5	4
910F	2	1	2	2	2	1	1	2	1		3	Mlungu	2	1	1	1	1	2	3	4	0	1	3	3	1	1	1	0	1	1	4	4	4	4	4	4	4	4	4	4	4	4	4	4	4	4	4	4	4
911F	2	1	2	2	1	2	1	2	1		1		1	2	1	1	1	2	3	4	0	1	3	3	1	1	1	1	1	1	4	4	4	4	4	4	4	4	4	4	4	4	4	4	4	4	4	4	4
912F	2	1	3	2	3	2	1	1	1		2		2	1	1	1	2	1	3	4	0	2	3	3	1	1	1	1	1	1	5	5	5	5	5	5	5	5	5	5	5	5	5	5	5	5	5	5	5
913F	2	1	4	3	2	2	1	2	1		1		2	1	1	1	3	1	3	4	0	2	3	3	1	1	1	0	1	1	5	5	5	5	5	5	5	5	5	5	5	5	5	5	5	5	5	5	5
914F	2	1	3	3	2	2	1	2	1		1		1	1	1	1	1	1	3	4	0	1	3	3	1	1	1	0	1	1	4	4	4	4	4	4	4	4	4	4	4	4	4	4	4	4	4	4	4
915F	2	1	3	2	2	2	1	2	1		2		2	1	1	1	1	2	3	4	0	1	3	3	1	1	1	1	1	1	5	5	5	5	5	5	5	5	5	5	5	5	5	5	5	5	5	5	5
916F	2	1	5	3	2	1	1	2	1		2		1	1	1	1	1	2	3	4	0	1	3	3	1	1	1	1	1	1	5	5	5	5	5	5	5	5	5	5	5	5	5	5	5	5	5	5	5
917F	2	1	5	3	2	1	1	2	1		1		2	1	1	1	1	1	3	4	0	1	3	3	1	2	1	1	1	1	5	5	5	5	5	5	5	5	5	5	5	5	5	5	5	5	5	5	5
91F	2	1	5	1	2	2	1	2	1		2		2	2	2	2	3	1	3	4	0	1	3	3	2	#NULL!	1	1	1	1	4	4	4	5	5	5	4	4	4	3	3	3	3	4	4	4	4	4	4
92F	2	1	4	2	1	2	1	2	1		3	Mlungu	2	2	1	2	3	2	3	4	0	1	3	3	1	1	1	1	1	1	5	5	5	5	5	5	5	5	5	5	5	5	5	5	5	5	3	3	3
93F	2	1	2	2	1	1	1	2	1		3	Mlungu	2	2	2	1	1	2	3	4	0	1	3	3	1	3	1	0	1	1	4	4	4	4	4	4	4	4	4	4	4	4	4	4	4	4	4	4	4
95F	2	1	5	2	2	2	1	2	1		2		1	1	1	1	2	2	3	4	0	1	3	3	1	1	1	1	1	1	4	4	4	4	4	4	4	4	4	4	4	4	4	4	4	4	4	4	4
96F	2	1	2	1	3	2	1	2	1		1		1	1	1	1	1	2	3	4	0	1	3	3	1	3	1	1	1	1	4	4	5	4	4	4	4	4	4	4	5	4	4	4	4	4	4	4	4
97F	2	1	4	3	2	1	3	2	1		1		2	1	1	1	2	1	3	4	0	1	3	3	1	1	1	1	1	1	4	4	4	4	4	4	4	4	4	4	4	4	4	4	4	4	4	4	4
98F	2	1	2	2	1	2	1	2	1		1		1	1	2	1	1	2	3	4	0	1	3	3	1	1	1	1	1	1	5	5	5	4	5	5	4	4	4	4	4	4	4	4	4	4	4	4	4
99F	2	1	5	2	2	2	1	2	1		1		2	1	1	1	2	1	3	4	0	1	3	3	1	1	1	1	1	1	4	4	4	4	4	4	4	4	4	4	4	4	4	4	4	4	4	4	4
145F	2	1	5	1	1	1	1	2	1		1		1	2	2	1	2	1	3	4	0	1	3	3	2	#NULL!	1	0	1	1	4	4	4	4	4	4	4	4	4	4	4	4	4	4	4	4	4	4	4
1313CF	2	2	4	2	2	2	1	2	1		1		2	1	1	2	1	2	3	4	0	1	3	3	1	1	1	1	1	1	5	5	5	5	5	5	5	5	5	5	5	5	5	5	5	5	5	5	5
131CF	2	2	2	2	1	2	1	2	1		1		1	2	2	2	2	1	3	4	0	1	3	3	2	#NULL!	1	1	1	1	5	5	5	5	5	5	5	5	5	5	5	5	5	5	5	5	5	5	5
132CF	2	2	2	2	2	1	1	2	1		3	Mnyika	2	1	2	2	2	2	3	4	0	1	3	3	1	1	1	1	1	1	4	4	2	4	4	4	4	4	4	4	4	4	4	4	4	4	4	4	4
133CF	2	2	2	2	2	2	1	2	1		1		2	1	1	2	1	2	3	4	0	1	3	3	1	1	1	1	1	1	5	5	1	5	5	5	5	5	5	5	1	5	5	5	5	5	5	5	1
134CF	2	2	3	3	2	2	1	2	1		1		1	1	1	2	1	2	3	4	0	1	3	3	1	1	1	1	1	1	5	5	1	5	5	5	5	5	5	5	1	5	5	5	5	5	5	5	1
135CF	2	2	1	2	1	2	1	2	1		1		1	2	2	2	1	2	3	4	0	1	3	3	1	1	1	1	1	1	5	5	5	4	4	4	4	4	4	5	5	5	5	5	5	5	5	5	5
136CF	2	2	5	2	1	2	1	2	1		1		1	1	2	2	2	2	3	4	0	2	3	3	1	1	1	1	1	1	5	5	5	5	5	5	5	5	5	5	5	5	5	5	5	5	5	5	5
137CF	2	2	2	2	2	2	1	2	1		1		1	1	1	2	1	2	3	4	0	1	3	3	1	1	1	1	1	1	5	5	5	5	5	5	5	5	5	5	5	5	5	5	5	5	5	5	5
138CF	2	2	4	3	2	2	1	2	1		1		1	2	2	2	2	2	3	4	0	1	3	3	1	1	1	1	1	1	5	5	5	5	5	5	5	5	5	5	5	5	5	5	5	5	5	5	5
139CF	2	2	2	2	2	2	1	2	1		1		1	1	2	2	2	2	3	4	0	1	3	3	1	1	1	1	1	1	4	4	4	4	4	4	4	4	4	4	4	4	4	4	4	4	4	4	4
13CF	2	2	5	2	2	2	1	2	1		1		2	1	1	2	2	1	3	4	0	2	3	3	1	1	1	1	1	1	5	5	1	5	5	5	5	5	5	5	1	5	5	5	5	5	5	5	1
1410CF	2	2	3	1	2	2	1	2	1		1		2	2	1	2	2	2	3	4	0	2	3	3	2	#NULL!	1	1	1	1	5	5	5	5	5	5	5	5	5	5	5	5	5	5	5	5	5	5	5
1411CF	2	2	4	2	1	2	1	2	1		1		1	2	2	1	2	2	3	4	0	2	3	3	1	1	1	1	1	1	5	5	5	5	5	5	5	5	5	5	5	5	5	5	5	5	5	5	5
1412CF	2	2	5	2	1	2	1	2	1		1		1	2	2	1	2	1	3	4	0	1	3	3	1	1	1	1	1	1	5	5	5	5	5	5	5	5	5	5	5	5	5	5	5	5	5	5	5
1413CF	2	2	3	3	3	2	1	2	1		1		1	1	2	1	2	1	3	4	0	1	3	3	1	1	1	1	1	1	5	5	5	5	5	5	5	5	5	5	5	5	5	5	5	5	5	5	5
1414CF	2	2	3	2	3	2	1	2	1		1		1	1	1	1	2	1	3	4	0	2	3	3	1	1	1	1	1	1	5	5	5	5	5	5	5	5	5	5	5	5	5	5	5	5	5	5	5
1415CF	2	2	2	2	2	2	1	2	1		1		1	2	2	1	2	1	3	4	0	2	3	3	2	#NULL!	1	1	1	1	5	5	5	5	5	5	5	5	5	5	5	5	5	5	5	5	5	5	5
1416CF	2	2	4	2	1	2	1	2	1		1		1	2	2	1	2	2	3	4	0	1	3	3	1	1	1	1	1	1	4	4	4	4	4	4	4	4	4	4	4	4	4	4	4	4	4	4	4
1417CF	2	2	2	2	2	2	1	2	1		1		1	2	1	1	1	1	3	4	0	1	3	3	2	#NULL!	1	1	1	1	4	4	4	4	4	4	4	4	4	4	4	4	4	4	4	4	4	4	4
1418CF	2	2	3	2	3	2	1	2	1		1		2	1	1	1	1	1	3	4	0	1	3	3	1	1	1	1	1	1	4	4	4	4	4	4	4	4	4	4	4	4	4	4	4	4	4	4	4
1419CF	2	2	5	2	1	2	1	2	1		1		2	1	1	1	1	2	3	4	0	1	3	3	1	1	1	1	1	1	4	4	4	4	4	4	4	4	4	4	4	4	4	4	4	4	4	4	4
141CF	2	2	5	2	2	2	1	2	1		2		1	2	1	1	1	2	3	4	0	2	3	3	2	#NULL!	1	1	1	1	5	5	5	5	5	5	5	5	5	5	5	5	5	5	5	5	5	5	5
1420CF	2	2	5	3	2	1	1	2	1		1		2	1	2	1	2	2	3	4	0	1	3	3	1	1	1	1	1	1	4	4	4	4	4	4	4	4	4	4	4	4	4	4	4	4	4	4	4
1421CF	2	2	2	2	1	2	1	2	1		1		2	1	2	1	1	2	3	4	0	2	3	3	2	#NULL!	1	1	1	1	4	4	4	4	4	4	4	4	4	4	4	4	4	4	4	4	4	4	4
1423CF	2	2	3	1	1	2	1	2	1		1		2	1	2	1	1	1	3	4	0	1	3	3	1	1	1	1	1	1	4	4	4	4	4	4	4	4	4	4	4	4	4	4	4	4	4	4	4
1424CF	2	2	5	2	1	2	1	2	1		2		2	1	2	1	1	2	3	4	0	1	3	3	1	1	1	1	1	1	5	5	5	5	5	5	5	5	5	5	5	5	5	5	5	5	5	5	5
142CF	2	2	3	2	1	2	1	2	1		1		1	2	2	1	1	1	3	4	0	2	3	3	1	1	1	1	1	1	4	4	4	4	4	4	4	4	4	4	4	4	4	4	4	4	4	4	4
143CF	2	2	2	2	2	2	1	2	1		1		2	1	2	1	1	1	3	4	0	1	3	3	1	1	1	1	1	1	5	5	5	5	5	5	5	5	5	5	5	5	5	5	5	5	5	5	5
144CF	2	2	1	1	2	2	1	2	1		1		2	2	2	1	1	2	3	4	0	1	3	3	2	#NULL!	1	1	1	1	4	4	4	4	4	4	4	4	4	4	4	4	4	4	4	4	4	4	4
145CF	2	2	1	1	2	2	3	2	1		1		1	2	2	1	1	2	3	4	0	1	3	3	1	1	1	1	1	1	4	4	4	4	4	4	4	4	4	4	4	4	4	4	4	4	4	4	4
146CF	2	2	4	1	2	2	1	2	1		1		2	1	1	1	1	1	3	4	0	1	3	3	1	1	1	1	1	1	5	5	5	5	5	5	5	5	5	5	5	5	5	5	5	5	5	5	5
147CF	2	2	5	1	1	1	1	2	1		1		2	2	1	1	2	2	3	4	0	2	3	3	2	#NULL!	1	1	1	1	4	4	4	4	4	4	4	4	4	4	4	4	4	4	4	4	4	4	4
148CF	2	2	5	3	2	2	1	2	1		3	Mndali	1	2	2	1	2	2	3	4	0	2	3	3	1	1	1	1	1	1	4	4	4	4	4	4	4	4	4	4	4	4	4	4	4	4	4	4	4
149CF	2	2	2	2	3	2	1	2	1		1		2	1	2	1	2	2	3	4	0	1	3	3	1	1	1	1	1	1	5	5	5	5	5	5	5	5	5	5	5	5	5	5	5	5	5	5	5
14CF	2	2	3	2	1	2	1	2	1		1		1	2	2	1	2	2	3	4	0	1	3	3	2	#NULL!	1	1	1	1	5	5	5	5	5	5	5	5	5	5	5	5	5	5	5	5	5	5	5
1510CF	2	2	4	2	2	2	1	2	1		1		2	1	2	2	2	2	3	4	0	1	3	3	1	3	1	1	1	1	5	5	5	5	5	5	5	5	5	5	5	5	5	5	5	5	5	5	5
1511CF	2	2	5	2	1	2	1	2	1		1		2	2	2	1	2	2	3	4	0	1	3	3	2	#NULL!	1	1	1	1	4	4	4	4	4	4	4	4	4	4	4	4	4	4	4	4	4	4	4
151CF	2	2	2	2	2	2	1	2	1		1		1	2	2	1	2	2	3	4	0	1	3	3	1	1	1	1	1	1	5	5	5	5	5	5	5	5	5	5	5	5	5	5	5	5	5	5	5
152CF	2	2	2	2	3	1	1	2	1		1		2	2	1	1	2	1	3	4	0	1	3	3	1	1	1	1	0	0	4	4	4	4	4	4	4	2	4	4	4	4	4	4	4	4	4	2	4
153CF	2	2	2	1	1	1	1	2	1		1		1	1	1	1	2	2	3	4	0	1	3	3	1	2	1	1	1	1	4	4	4	4	4	4	4	4	4	4	4	4	4	4	4	4	4	4	4
154CF	2	2	3	2	2	2	1	2	1		1		1	1	1	1	2	2	3	4	0	1	3	3	1	1	1	1	1	1	4	4	4	4	4	4	4	4	4	4	4	4	4	4	4	4	4	4	4
155CF	2	2	2	2	2	1	1	2	1		1		1	1	2	1	2	2	3	4	0	1	3	3	1	1	1	1	1	1	5	5	5	5	5	5	5	5	4	4	5	5	5	5	4	4	5	5	5
156CF	2	2	2	2	2	2	1	2	1		1		1	2	1	1	2	1	3	4	0	1	3	3	1	1	1	1	1	1	5	5	5	5	5	5	5	5	5	5	5	5	5	5	5	5	5	5	5
157CF	2	2	4	3	2	2	1	2	1		1		1	1	2	1	2	2	3	4	0	1	3	3	1	3	1	1	1	1	4	4	4	4	4	4	4	4	4	4	4	4	4	4	4	4	4	4	4
158CF	2	2	3	2	2	1	1	2	1		1		1	1	1	1	1	2	3	4	0	1	3	3	1	1	1	1	1	0	5	5	5	5	5	5	5	5	4	4	5	5	5	5	4	4	5	5	5
159CF	2	2	2	2	2	1	1	2	1		1		1	2	1	1	2	2	3	4	0	1	3	3	1	1	1	1	1	1	5	5	5	4	5	5	5	5	4	5	4	4	5	4	5	5	4	5	4
15CF	2	2	2	2	2	1	1	2	1		1		2	2	1	1	2	2	3	4	0	1	3	3	1	1	1	1	1	1	5	5	5	4	5	5	5	5	4	5	4	4	5	4	5	5	4	4	5
16CF	2	2	5	2	2	2	1	2	1		1		2	1	1	2	2	2	3	4	0	2	3	3	1	1	1	1	1	1	5	5	5	5	5	5	5	5	5	5	5	5	5	5	5	5	5	5	5
17CF	2	2	4	2	2	2	1	2	1		1		1	1	2	2	2	2	3	4	0	1	3	3	1	1	1	1	1	1	5	5	5	5	5	5	5	5	5	5	5	5	5	5	5	5	5	5	5
21CF	2	2	1	2	2	2	1	2	1		1		1	2	1	2	1	2	3	4	0	1	3	3	1	1	1	1	1	1	5	5	5	5	5	5	5	5	5	5	5	5	5	5	5	5	5	5	5
22CF	2	2	5	3	2	2	1	2	1		1		1	1	1	2	3	2	3	4	0	1	3	3	2	#NULL!	1	1	1	1	4	4	4	4	4	4	4	4	4	4	2	4	4	4	4	4	4	4	2
23CF	2	2	5	3	2	2	1	2	2		1		1	2	1	2	2	2	3	4	0	2	3	3	2	#NULL!	1	1	1	1	4	2	5	5	5	5	5	5	5	2	5	5	5	5	5	5	5	2	5
31CF	2	2	4	2	2	2	1	2	1		1		1	1	1	2	3	2	3	4	0	1	3	3	1	1	1	1	1	1	4	4	4	4	4	4	4	4	4	4	4	4	4	4	4	4	4	4	4
32CF	2	2	1	1	2	1	1	2	1		1		1	2	1	1	1	2	3	4	0	1	3	3	2	#NULL!	1	1	1	1	5	5	5	5	5	5	5	5	5	5	5	5	5	5	5	5	5	5	5
33CF	2	2	4	2	2	2	1	2	1		1		2	2	1	1	1	1	3	4	0	1	3	3	1	1	1	1	1	1	4	4	4	2	4	4	4	2	4	4	4	4	4	4	4	4	3	4	4
34CF	2	2	2	1	1	1	1	2	1		1		1	2	2	1	2	2	3	4	0	1	3	3	2	#NULL!	1	1	1	1	5	5	5	5	5	5	5	5	5	5	5	5	5	5	5	5	5	5	5
35CF	2	2	2	1	2	1	1	2	1		1		2	1	1	1	2	2	3	4	0	1	3	3	1	1	1	1	0	1	4	4	4	1	1	1	1	2	4	4	4	2	4	4	3	2	4	4	4
36CF	2	2	2	2	2	1	1	2	1		1		1	2	1	1	2	2	3	4	0	2	3	3	2	#NULL!	1	1	1	1	5	5	5	5	5	5	5	5	5	5	5	5	5	5	5	5	5	5	5
37CF	2	2	3	3	3	2	1	1	1		1		1	1	1	1	1	1	3	4	0	1	3	3	2	#NULL!	1	1	1	1	4	4	4	4	4	4	4	4	4	4	4	5	5	5	5	5	5	5	5
38CF	2	2	4	2	2	1	1	2	1		1		1	1	2	1	1	2	3	4	0	1	3	3	1	1	1	1	1	1	5	5	5	5	5	5	5	5	5	5	5	5	5	5	5	5	5	5	5
410CF	2	2	2	2	2	2	1	2	1		1		2	1	1	1	1	2	3	4	0	1	3	3	1	1	1	1	1	1	5	5	5	5	5	5	5	5	5	5	5	5	5	5	5	5	5	5	5
411CF	2	2	4	2	2	2	1	2	1		1		1	1	1	1	1	2	3	4	0	2	3	3	1	1	1	1	1	1	4	4	4	4	4	4	4	4	4	4	4	4	4	4	4	4	4	4	4
41CF	2	2	3	3	2	2	1	2	1		1		1	2	2	1	1	2	3	4	0	1	3	3	1	1	1	1	1	1	4	4	4	4	4	4	4	4	4	4	4	4	4	4	4	4	4	4	4
42CF	2	2	3	2	3	2	1	2	1		1		1	2	1	1	1	1	3	4	0	2	3	3	1	1	1	1	1	1	4	4	4	4	4	4	4	4	4	4	4	4	4	4	4	4	4	4	4
43CF	2	2	2	1	2	2	1	2	2		1		1	1	2	1	2	2	3	4	0	1	3	3	1	1	1	1	1	1	4	4	4	4	4	5	5	5	5	5	5	5	5	5	5	5	5	5	5
44CF	2	2	2	2	2	2	1	2	1		1		1	2	2	1	1	2	3	4	0	1	3	3	1	1	1	1	1	1	5	5	5	5	5	5	5	5	5	5	5	5	5	5	5	5	5	5	5
45CF	2	2	3	3	1	2	1	2	1		1		1	2	2	1	1	2	3	4	0	1	3	3	1	1	1	1	1	1	5	5	5	5	5	5	5	5	5	5	5	5	5	5	5	5	5	5	5
46CF	2	2	4	1	2	2	1	2	1		1		1	2	2	1	1	2	3	4	0	2	3	3	1	1	1	1	1	1	5	5	5	5	5	5	5	5	5	5	5	5	5	5	5	5	5	5	5
47CF	2	2	5	2	2	2	1	2	1		1		1	1	1	1	1	2	3	4	0	1	3	3	1	1	1	1	1	1	5	5	5	5	5	5	5	5	5	5	5	5	5	5	5	5	5	5	5
48CF	2	2	5	2	2	2	1	2	1		1		1	2	2	1	1	2	3	4	0	1	3	3	1	1	1	1	1	1	5	5	5	5	5	5	5	5	5	5	5	5	5	5	5	5	5	5	5
49CF	2	2	3	2	2	2	1	2	1		1		1	1	2	1	1	1	3	4	0	1	3	3	1	1	1	1	1	1	5	5	5	5	5	5	5	5	5	5	5	5	5	5	5	5	5	5	5
510CF	2	2	1	2	2	2	1	2	1		1		1	2	2	1	1	2	3	4	0	1	3	3	1	1	1	1	1	1	4	4	1	4	4	4	4	4	4	4	2	4	4	4	4	4	4	4	2
511CF	2	2	4	3	2	2	1	2	1		1		1	1	1	2	1	1	3	4	0	1	3	3	1	1	1	1	1	1	5	5	5	5	5	5	5	5	5	5	4	4	4	4	4	4	4	4	4
512CF	2	2	5	3	1	2	1	2	1		1		1	2	2	2	1	2	3	4	0	1	3	3	1	1	1	1	1	1	5	4	4	4	4	4	4	4	4	4	4	4	4	4	4	4	4	4	4
513CF	2	2	2	2	2	1	1	1	1		1		1	1	2	2	1	2	3	4	0	1	3	3	1	1	1	1	1	1	4	5	4	4	4	4	4	4	4	4	4	4	4	4	4	4	4	4	4
514CF	2	2	2	2	2	2	1	2	2		1		2	2	1	2	1	2	3	4	0	1	3	3	1	1	1	1	1	1	5	5	5	5	5	5	5	3	3	3	3	3	3	3	3	3	5	5	5
51CF	2	2	2	2	1	1	1	2	1		1		2	2	2	2	1	2	3	4	0	1	3	3	1	1	1	1	1	1	4	4	4	4	4	4	4	4	4	3	3	3	3	3	3	3	3	4	4
52CF	2	2	1	2	2	1	1	2	1		1		1	2	2	2	2	2	3	4	0	1	3	3	2	#NULL!	1	1	1	1	5	5	5	5	5	4	4	4	4	2	4	4	4	4	4	4	5	2	2
53CF	2	2	4	3	2	2	1	2	2		3	Msangu	2	1	1	2	2	1	3	4	0	1	3	3	1	1	1	1	1	1	5	5	2	5	5	5	5	5	5	5	2	5	5	5	5	5	5	5	2
55CF	2	2	3	3	3	2	1	1	1		3	Mnyiramba	2	1	1	2	2	1	3	4	0	1	3	3	1	1	1	1	1	1	5	5	5	5	5	5	5	5	5	5	5	5	5	5	5	5	5	5	5
56CF	2	2	5	3	2	2	1	2	1		1		2	1	1	2	1	2	3	4	0	1	3	3	1	1	1	0	1	1	5	5	5	5	5	5	5	5	5	5	5	5	5	5	5	5	5	5	5
57CF	2	2	5	3	3	2	1	2	2		1		1	1	1	2	2	2	3	4	0	1	3	3	1	1	1	1	1	1	5	5	5	5	5	5	5	5	5	5	5	5	5	5	5	5	5	5	5
58CF	2	2	3	2	2	1	1	2	1		1		2	1	2	2	2	2	3	4	0	1	3	3	1	1	1	1	1	1	4	4	4	4	4	4	4	4	4	4	4	4	4	4	4	4	4	4	4
59CF	2	2	4	3	1	2	1	2	1		1		1	2	2	2	2	1	3	4	0	1	3	3	1	1	1	1	1	1	5	4	4	4	4	4	5	5	5	4	4	4	4	4	4	4	4	5	5
610CF	2	2	4	2	2	1	1	2	1		1		1	1	1	2	2	2	3	4	0	1	3	3	1	1	1	1	1	1	5	5	5	5	5	5	5	5	5	2	4	4	4	4	2	2	5	5	5
611CF	2	2	3	2	1	1	1	2	1		1		1	1	2	1	2	2	3	4	0	1	3	3	1	1	1	1	1	1	4	4	4	4	4	4	4	4	4	4	4	4	4	4	4	4	4	4	4
612CF	2	2	2	2	1	1	1	2	1		1		1	2	2	1	1	2	3	4	0	1	3	3	2	#NULL!	1	1	1	1	4	4	4	4	4	4	4	4	4	4	4	4	4	4	4	4	4	4	4
613CF	2	2	4	2	2	2	1	2	1		1		1	2	1	1	2	2	3	4	0	1	3	3	1	1	1	1	1	0	2	3	5	5	5	5	5	2	2	2	5	5	5	5	5	5	5	3	3
614CF	2	2	2	2	2	1	1	2	1		1		1	2	2	1	1	2	3	4	0	1	3	3	1	1	1	1	1	1	4	4	4	4	4	4	4	4	4	4	4	4	4	4	4	4	4	4	4
616CF	2	2	5	2	2	2	1	2	1		1		2	1	1	1	1	2	3	4	0	2	3	3	1	1	1	1	1	1	5	4	4	4	4	4	4	4	4	4	4	4	4	4	4	4	4	4	4
617CF	2	2	3	2	1	1	1	2	1		1		1	1	1	1	1	2	3	4	0	2	3	3	1	1	1	1	1	1	5	5	5	5	5	5	5	5	5	5	5	5	5	5	5	5	5	5	5
618CF	2	2	5	2	2	2	1	2	1		1		2	1	1	1	1	2	3	4	0	2	3	3	1	1	1	1	1	1	5	5	5	5	5	5	4	4	4	4	4	4	4	4	4	5	5	5	5
61CF	2	2	5	3	1	2	1	2	1		1		2	1	1	1	2	1	3	4	0	1	3	3	2	#NULL!	1	1	1	1	4	4	4	4	4	4	4	4	4	4	4	4	4	4	4	4	4	4	4
62CF	2	2	3	2	1	2	1	2	1		1		2	2	1	1	2	2	3	4	0	2	3	3	2	#NULL!	1	1	1	1	4	4	4	4	4	4	4	4	4	4	4	4	4	4	4	4	2	2	4
63CF	2	2	3	1	1	2	1	2	1		3	Safwa	1	1	2	1	2	2	3	4	0	2	3	3	2	#NULL!	1	1	1	1	4	4	4	4	4	4	4	4	4	4	4	4	4	4	4	4	4	4	4
64CF	2	2	2	2	1	2	1	2	1		1		1	2	1	1	2	2	3	4	0	2	3	3	2	#NULL!	1	1	1	1	4	4	4	4	4	4	4	4	4	4	4	4	4	4	4	4	4	4	4
65CF	2	2	1	2	1	2	1	2	1		1		1	2	1	1	2	2	3	4	0	1	3	3	1	1	1	1	1	1	4	4	4	4	4	4	4	4	4	4	4	4	4	4	4	4	4	4	4
66CF	2	2	4	2	1	1	1	2	1		1		2	2	2	1	2	2	3	4	0	2	3	3	2	#NULL!	1	1	1	1	5	5	5	5	5	5	5	5	5	5	5	5	5	5	5	5	5	5	5
67CF	2	2	5	2	1	1	1	2	1		1		2	1	2	1	2	2	3	4	0	1	3	3	2	#NULL!	1	1	1	1	4	4	4	4	4	4	4	4	4	4	4	4	4	4	4	4	4	4	4
68CF	2	2	5	2	2	1	1	2	1		1		2	1	1	1	2	2	3	4	0	2	3	3	1	3	1	1	1	1	5	5	5	5	5	5	5	5	5	5	5	5	5	5	5	5	5	5	5
69CF	2	2	2	2	2	1	1	2	1		2		1	1	2	1	2	2	3	4	0	1	3	3	2	#NULL!	1	1	1	1	4	4	4	4	4	4	4	4	4	4	4	4	4	4	4	4	4	4	4
710CF	2	2	4	3	3	2	1	2	1		1		1	2	1	1	1	1	3	4	0	1	3	3	1	1	1	1	1	1	5	5	5	5	5	5	5	5	5	5	5	5	5	5	5	5	5	5	5
72CF	2	2	3	2	1	2	1	2	1		1		1	1	2	2	3	2	3	4	0	1	3	3	2	#NULL!	3	0	1	1	4	4	4	4	4	4	4	4	4	4	4	4	4	4	4	4	4	4	4
73CF	2	2	4	2	2	1	3	2	1		3	Mnyika	1	1	2	2	3	2	3	4	0	1	3	3	2	#NULL!	1	1	1	1	4	4	4	4	4	4	4	4	4	4	4	4	4	4	4	4	4	4	4
74CF	2	2	3	2	1	1	3	2	1		1		1	2	2	2	3	2	3	4	0	2	3	3	1	1	3	0	1	1	4	4	4	4	4	4	4	4	4	3	4	4	4	4	4	4	3	3	4
75CF	2	2	4	2	2	2	1	2	1		1		1	1	2	2	3	2	3	4	0	1	3	3	1	1	1	0	1	1	5	5	5	5	5	5	5	5	5	5	5	5	5	5	5	5	5	5	5
76CF	2	2	5	2	2	2	1	2	1		1		2	2	1	2	3	1	3	4	0	1	3	3	1	3	1	0	1	1	4	4	4	4	4	4	4	4	4	4	4	4	4	4	4	4	4	4	4
77CF	2	2	3	3	2	2	1	2	1		1		2	2	2	2	3	2	3	4	0	1	3	3	1	1	1	1	1	1	5	5	5	5	5	5	5	5	5	5	5	5	5	5	5	5	5	5	5
78CF	2	2	4	3	1	1	1	2	1		1		2	1	1	2	3	2	3	4	0	2	3	3	1	1	1	1	1	1	4	4	4	4	4	4	4	4	3	3	3	3	3	3	3	3	4	4	4
79CF	2	2	4	3	2	2	1	2	1		1		1	1	1	2	3	1	3	4	0	1	3	3	1	1	1	1	1	1	5	5	5	5	5	5	5	5	5	5	5	5	5	5	5	5	5	5	5
810CF	2	2	5	3	2	2	1	2	1		1		2	2	2	2	2	2	3	4	0	2	3	3	2	#NULL!	1	1	1	1	5	5	5	5	5	5	5	5	5	5	5	5	5	5	5	5	5	5	5
811CF	2	2	3	3	2	2	1	2	1		1		2	1	1	1	2	2	3	4	0	1	3	3	1	1	1	1	1	1	4	4	4	4	4	4	4	4	4	4	4	4	4	4	4	4	4	4	4
812CF	2	2	4	1	2	1	1	2	2		1		2	1	2	1	2	2	3	4	0	1	3	3	1	1	1	1	1	1	4	4	4	4	4	4	4	4	4	4	4	4	4	4	4	4	4	4	4
814CF	2	2	2	1	2	2	1	2	1		1		1	1	2	2	2	2	3	4	0	1	3	3	1	1	1	1	1	1	4	4	4	4	4	4	4	4	4	4	4	4	4	4	4	4	4	4	4
815CF	2	2	2	1	2	2	1	2	1		1		1	2	2	1	2	2	3	4	0	1	3	3	1	1	1	1	1	1	5	5	5	5	5	5	5	5	5	5	5	5	5	5	5	5	5	5	5
816CF	2	2	2	2	2	1	1	2	1		1		1	2	2	1	1	2	3	4	0	1	3	3	1	1	1	1	1	1	5	5	5	5	5	5	5	5	5	5	5	5	5	5	5	5	5	5	5
817CF	2	2	5	3	2	2	1	2	1		1		1	1	2	1	2	2	3	4	0	1	3	3	1	1	1	1	1	1	5	5	5	5	5	5	5	5	5	5	5	5	5	5	5	5	5	5	5
818CF	2	2	5	3	1	1	1	2	1		1		2	2	2	1	2	2	3	4	0	2	3	3	1	1	1	1	1	1	4	4	4	4	4	4	4	4	4	4	4	4	4	4	4	4	4	4	4
819CF	2	2	3	2	2	2	1	2	1		1		1	2	2	1	2	2	3	4	0	1	3	3	1	1	1	1	1	1	4	4	4	4	4	4	4	4	4	4	4	4	4	4	4	4	4	4	4
81CF	2	2	2	2	2	2	1	2	1		1		1	2	2	1	1	2	3	4	0	1	3	3	1	1	1	1	1	1	4	4	4	4	4	4	4	4	4	4	4	4	4	4	4	4	4	4	4
82CF	2	2	2	2	2	2	1	2	2		1		1	1	2	1	2	2	3	4	0	1	3	3	1	1	1	1	1	1	5	5	5	5	5	5	5	5	5	5	5	5	5	5	5	5	5	5	5
83CF	2	2	3	2	2	2	1	2	1		1		1	1	2	1	2	2	3	4	0	1	3	3	1	1	1	1	1	1	5	5	5	5	5	5	5	5	5	5	5	5	5	5	5	5	5	5	5
84CF	2	2	4	3	3	1	1	2	1		1		2	1	1	1	2	1	3	4	0	1	3	3	1	1	1	1	1	1	5	5	5	5	5	5	5	5	5	5	5	5	5	5	5	5	5	5	5
85CF	2	2	4	3	2	2	1	2	1		1		1	1	1	1	1	1	3	4	0	1	3	3	1	1	1	1	1	1	5	5	5	5	5	5	5	5	5	5	5	5	5	5	5	5	5	5	5
86CF	2	2	3	3	2	1	1	2	1		1		1	2	2	1	1	1	3	4	0	1	3	3	1	1	1	1	1	1	5	5	5	5	5	5	5	5	5	5	5	5	5	5	5	5	5	5	5
87CF	2	2	5	1	2	2	1	2	1		1		1	2	2	1	2	2	3	4	0	1	3	3	2	#NULL!	1	1	1	1	4	4	4	4	4	4	4	4	4	4	4	4	4	4	4	4	4	4	4
88CF	2	2	3	2	2	2	1	2	1		1		1	2	2	1	2	2	3	4	0	1	3	3	1	1	1	1	1	1	5	5	5	5	5	5	5	5	5	5	5	5	5	5	5	5	5	5	5
89CF	2	2	4	3	2	2	1	2	1		1		1	1	1	1	2	2	3	4	0	1	3	3	1	1	1	1	1	1	5	5	5	5	5	5	5	5	5	5	5	5	5	5	5	5	5	5	5
910CF	2	2	1	2	1	2	1	2	1		1		1	2	2	1	2	2	3	4	0	1	3	3	1	1	1	1	1	1	4	4	4	4	4	4	4	4	4	4	4	4	4	4	4	4	4	4	4
911CF	2	2	3	2	1	2	1	2	1		1		1	2	1	1	2	2	3	4	0	1	3	3	1	1	1	1	1	1	4	4	4	4	4	4	4	4	4	4	4	4	4	4	4	4	4	4	4
912CF	2	2	2	2	2	2	1	2	1		1		2	2	1	1	2	2	3	4	0	1	3	3	2	#NULL!	1	1	1	1	4	4	4	4	4	4	4	4	4	4	3	3	3	4	4	4	4	4	4
913CF	2	2	4	3	2	2	1	2	1		1		1	1	1	1	2	2	3	4	0	1	3	3	1	1	1	1	1	1	4	4	4	4	4	4	4	4	3	3	4	4	3	4	4	4	4	4	4
914CF	2	2	1	1	1	2	1	2	1		1		1	2	2	1	2	2	3	4	0	2	3	3	1	1	1	1	1	1	4	4	4	4	4	4	4	4	4	4	4	4	4	4	4	4	3	4	4
915CF	2	2	2	2	2	2	1	2	1		1		1	2	1	1	2	2	3	4	0	2	3	3	2	#NULL!	1	1	1	1	4	4	4	4	4	4	4	4	3	4	4	4	4	4	4	4	4	4	4
916CF	2	2	5	3	2	2	1	2	1		1		2	1	2	1	2	2	3	4	0	1	3	3	1	1	1	1	1	1	4	4	4	4	4	4	4	4	4	4	4	4	4	4	3	3	3	4	4
917CF	2	2	2	2	2	2	1	2	1		1		1	1	1	1	2	2	3	4	0	2	3	3	1	1	1	1	1	1	4	4	4	4	4	4	4	4	4	4	3	3	3	3	4	4	4	4	4
91CF	2	2	5	2	2	2	1	2	1		1		1	1	1	1	2	1	3	4	0	1	3	3	2	#NULL!	1	1	1	1	4	4	4	4	4	4	4	4	3	3	4	4	4	4	4	4	4	4	4
92CF	2	2	5	3	2	2	1	2	1		1		2	1	1	1	2	2	3	4	0	2	3	3	1	1	1	1	1	1	5	5	5	5	5	5	5	5	5	5	5	5	5	5	5	5	5	5	5
93CF	2	2	4	3	2	2	1	2	1		1		1	2	1	1	2	2	3	4	0	1	3	3	1	1	1	1	1	1	5	5	5	5	5	5	5	5	5	5	5	5	5	5	5	5	5	5	5
95CF	2	2	5	2	2	1	1	2	1		1		2	1	1	1	2	2	3	4	0	2	3	3	1	1	1	1	1	1	4	4	2	4	4	4	4	4	4	4	2	4	4	4	4	4	4	2	2
96CF	2	2	5	2	2	2	1	2	1		1		2	2	2	1	2	2	3	4	0	2	3	3	1	1	1	1	1	1	5	5	5	5	5	5	5	5	5	5	5	5	5	5	5	5	5	5	5
97CF	2	2	3	3	1	2	1	2	1		1		2	2	1	1	2	2	3	4	0	2	3	3	1	1	1	1	1	1	5	5	5	5	5	5	5	5	5	5	5	5	5	5	5	5	5	5	5
98CF	2	2	1	2	2	2	1	2	1		1		2	1	1	1	2	2	3	4	0	1	3	3	1	1	1	1	1	1	5	5	5	5	5	5	5	5	5	5	5	5	5	5	5	5	5	5	5
99CF	2	2	3	2	2	2	1	2	1		1		1	2	2	1	2	2	3	4	0	1	3	3	1	1	1	1	1	1	5	5	5	5	5	5	5	5	5	5	5	5	5	5	5	5	5	5	5
101CF	2	2	1	1	1	2	1	2	1		2		2	1	1	1	2	2	1	2	17	2	2	2	1	1	1	1	1	1	4	4	4	4	4	4	4	4	4	4	4	4	4	4	4	4	4	4	4
101CF2	2	2	2	2	1	2	1	2	1		2		1	2	1	1	2	2	1	2	19	1	1	2	1	3	1	1	1	1	4	4	4	4	4	4	4	4	4	4	4	4	4	4	4	4	4	4	4
102CF	2	2	2	2	1	2	1	2	2		2		1	1	1	1	2	2	2	1	24	1	2	2	1	1	1	1	1	1	5	5	5	5	5	5	5	5	5	5	5	5	5	5	5	5	5	5	5
102CF2	2	2	1	2	2	1	1	2	1		3	Mlungu	1	1	2	1	1	2	1	1	20	1	2	2	1	1	1	0	1	1	4	4	4	4	4	4	4	4	4	4	4	4	4	4	4	4	4	4	4
103CF	2	2	1	1	2	2	1	2	1		2		1	2	2	1	2	2	1	1	18	1	2	2	1	1	1	1	1	1	5	5	5	5	5	5	5	5	5	5	5	5	5	5	5	5	5	5	5
103CF2	2	2	1	1	1	2	1	2	1		1		2	1	2	2	3	2	2	1	16	1	2	2	1	1	1	0	1	1	5	5	5	5	5	5	5	5	5	5	5	5	5	5	5	5	5	5	5
104CF	2	2	1	1	1	1	1	2	1		1		1	2	2	1	2	2	1	2	16	1	2	2	1	1	1	1	1	1	5	5	5	5	5	5	5	5	5	5	5	5	5	5	5	5	5	5	5
104CF2	2	2	1	1	2	2	1	2	1		2		1	2	2	1	3	2	1	2	18	1	2	2	1	1	1	1	1	1	5	5	5	5	5	5	5	5	5	5	5	5	5	5	5	5	5	5	5
105CF	2	2	2	1	1	1	1	2	1		3	Mlungu	1	2	2	1	1	2	2	2	16	1	2	2	1	1	1	0	1	1	4	4	4	4	4	4	2	4	4	4	4	4	4	4	2	4	4	4	4
105CF2	2	2	1	1	1	1	1	2	1		3	Mlungu	2	1	2	1	1	2	1	2	17	1	2	2	1	1	1	0	1	1	4	4	4	4	4	4	2	4	4	4	4	4	4	4	2	4	4	4	4
106CF	2	2	2	1	2	1	1	2	1		1		1	2	2	1	1	2	1	2	15	1	2	2	1	1	1	0	1	1	5	5	5	5	5	5	5	5	5	5	5	5	5	5	5	5	5	5	5
106CF2	2	2	2	1	2	2	1	2	1		1		2	1	1	1	1	1	2	2	18	1	2	2	1	1	1	1	1	1	5	5	5	5	5	5	5	5	5	5	5	5	5	5	5	5	5	5	5
107CF	2	2	2	2	1	2	1	2	1		1		1	2	2	1	1	2	2	1	21	1	2	2	2	#NULL!	1	1	1	1	4	4	4	4	4	4	4	4	4	4	4	4	4	4	4	4	4	4	4
107CF2	2	2	1	2	2	2	1	2	1		3	Mlungu	1	2	1	2	1	2	2	1	20	1	2	2	1	1	1	1	1	1	5	5	5	5	5	5	5	5	5	5	5	5	5	5	2	5	5	5	5
1110CF	2	2	3	1	1	2	1	2	1		3	Mlungu	2	1	2	1	2	2	2	2	18	2	2	2	1	1	1	0	1	1	4	4	4	4	4	4	4	4	4	4	4	4	4	4	4	4	2	4	4
1110CF2	2	2	3	1	1	2	1	2	1		1		1	2	2	1	2	2	2	2	16	1	2	2	2	#NULL!	1	1	1	1	5	5	5	5	5	5	5	5	5	5	5	5	5	5	5	5	5	5	5
1111CF	2	2	2	1	2	2	3	2	1		1		1	1	2	1	1	2	2	2	18	2	2	2	1	2	1	1	1	1	4	4	4	4	4	4	4	4	2	2	2	4	4	4	4	4	4	4	4
1111CF2	2	2	2	1	3	1	1	2	1		1		2	1	1	1	1	1	2	2	18	1	2	1	1	1	1	1	1	0	2	2	2	2	3	3	3	3	3	3	3	3	3	3	3	3	3	3	3
111CF	2	2	5	2	1	1	1	2	1		1		1	2	2	1	2	2	2	3	23	2	2	2	2	#NULL!	1	1	1	1	4	4	4	4	4	4	4	4	4	4	4	4	4	4	4	4	4	4	4
111CF2	2	2	5	1	1	2	1	2	1		1		1	1	2	1	1	1	2	3	18	2	2	2	1	3	1	1	0	1	4	4	4	4	4	4	4	4	4	4	4	4	4	4	4	4	4	4	4
113CF	2	2	2	1	1	1	1	2	1		3	Mlungu	1	2	2	1	1	2	1	2	15	1	2	2	1	1	1	1	1	1	4	4	4	4	4	4	4	4	4	4	4	4	4	4	4	4	4	4	4
113CF2	2	2	2	1	2	1	1	2	1		3	Mlungu	2	1	2	1	1	2	2	2	15	1	2	2	1	1	1	0	1	1	4	4	4	4	4	4	2	4	4	4	4	4	4	4	2	4	4	4	4
114CF	2	2	1	1	2	2	1	2	1		2		1	1	2	1	1	2	1	1	19	1	2	2	1	1	1	1	1	1	4	4	4	4	4	4	4	4	4	4	4	4	4	4	4	1	4	4	4
114CF2	2	2	1	2	2	2	1	2	1		1		1	2	2	1	3	2	2	1	19	1	2	2	1	1	1	1	1	1	5	4	5	4	4	4	4	4	4	4	4	4	4	5	4	4	5	4	4
115CF	2	2	2	2	3	2	1	2	1		3	Msambaa	1	1	1	1	2	2	1	1	24	1	2	2	2	#NULL!	1	1	1	1	5	5	5	5	5	5	5	5	5	5	5	5	5	5	5	5	5	5	5
115CF2	2	2	2	2	2	2	1	2	1		1		1	1	2	1	2	2	2	1	21	1	2	2	1	3	1	1	1	1	4	4	4	4	4	4	4	4	4	4	4	4	4	4	4	4	4	4	4
116CF	2	2	2	1	2	2	1	2	1		1		2	1	1	1	2	2	2	2	17	2	2	2	2	#NULL!	1	0	1	1	4	4	4	4	4	4	3	4	4	3	4	4	4	4	3	4	4	4	4
116CF2	2	2	1	1	1	2	1	2	1		1		2	1	1	1	2	2	2	2	17	2	2	2	1	1	1	0	1	1	4	4	4	4	4	4	2	4	4	4	4	4	4	4	4	4	4	4	4
117CF	2	2	2	1	1	2	3	2	1		1		1	1	2	1	1	2	1	2	16	2	2	2	1	1	1	1	1	1	5	5	5	5	4	4	3	4	5	5	5	5	5	5	5	5	5	5	5
117CF2	2	2	2	1	1	2	1	2	1		3	Muha	1	1	2	1	1	2	1	2	18	1	2	2	2	1	1	1	0	1	5	5	5	5	5	5	5	5	5	5	5	5	5	5	5	5	5	5	5
118CF	2	2	1	1	1	1	1	2	1		3	Mlungu	1	2	2	1	1	2	2	1	18	1	2	2	1	1	1	0	1	1	4	4	4	4	4	4	2	4	4	4	4	4	4	4	2	4	4	4	4
118CF2	2	2	1	1	1	1	1	2	1		3	Mlungu	1	2	2	1	1	2	2	1	17	1	2	2	1	1	1	0	1	1	4	4	4	4	4	4	2	4	4	4	4	4	4	4	2	4	4	4	4
119CF	2	2	2	1	1	2	1	2	1		2		1	2	2	1	2	1	2	2	17	2	2	2	1	1	1	1	1	1	5	5	5	5	5	5	5	5	5	5	5	5	5	5	5	5	5	5	5
119CF2	2	2	3	1	2	2	1	2	1		2		1	2	2	1	1	2	2	2	18	2	2	2	1	1	1	0	1	1	5	5	5	5	5	5	5	5	5	5	5	5	5	5	5	5	5	5	5
11CF	2	2	3	1	1	1	1	2	1		2		2	2	2	1	1	1	2	2	17	1	2	2	1	1	1	1	1	1	5	5	5	5	5	5	5	5	5	5	5	5	5	5	5	5	5	5	5
11CF2	2	2	3	1	1	1	1	1	1		2		2	2	2	1	1	2	1	2	17	1	2	2	1	1	1	1	1	1	5	5	5	5	5	5	5	5	5	5	5	5	5	5	5	5	5	5	5
1210CF	2	2	4	1	2	2	1	2	1		2		1	2	2	2	3	1	1	3	13	1	2	2	1	1	1	1	1	1	4	4	4	4	4	4	4	4	4	4	4	4	4	4	4	4	4	4	4
1210CF2	2	2	3	1	2	1	1	2	1		2		2	1	1	1	1	2	2	3	15	1	2	2	1	1	1	1	1	1	5	5	5	5	5	5	5	5	5	5	5	5	5	5	5	5	5	5	5
1212CF	2	2	3	1	1	2	1	2	1		3	Mlungu	2	1	2	1	2	2	2	2	18	2	2	2	1	1	1	0	1	1	4	4	4	4	4	4	4	4	4	4	4	4	4	4	4	4	2	4	4
1212CF2	2	2	3	1	1	2	1	2	1		1		1	2	2	1	2	2	1	2	16	1	2	2	2	#NULL!	1	1	1	1	5	5	5	5	5	5	5	5	5	5	5	5	5	5	5	5	5	5	5
1213CF	2	2	1	2	2	1	1	1	1		1		1	2	2	1	1	1	2	1	18	2	2	2	1	2	1	1	1	1	5	5	5	5	5	5	5	5	5	5	5	5	5	5	5	5	5	5	5
1213CF2	2	2	1	1	2	2	1	2	1		3	Mlungu	1	2	2	1	2	2	2	1	17	1	2	2	1	1	1	1	0	0	4	3	4	3	3	3	3	3	4	3	4	2	3	3	2	3	4	3	3
1214CF	2	2	5	1	2	1	1	2	1		3	Mlungu	2	2	2	1	1	1	1	3	18	2	2	2	1	1	1	0	1	1	4	4	4	4	4	4	4	4	4	4	4	4	4	4	4	4	4	4	4
1214CF2	2	2	5	2	2	2	1	2	1		1		1	1	2	1	2	1	2	3	20	1	2	2	1	1	1	1	1	1	4	4	4	4	4	4	4	4	4	4	4	4	4	4	4	4	4	4	4
1215CF	2	2	2	1	2	2	1	2	1		1		1	2	2	1	1	2	2	2	18	1	2	2	1	1	1	1	1	1	5	5	5	5	5	5	5	5	5	5	5	5	5	5	5	5	5	5	5
1215CF2	2	2	2	1	3	1	1	2	1		1		1	1	1	1	1	1	1	2	18	1	2	2	1	1	1	1	1	1	4	4	4	4	4	4	4	4	4	4	4	4	4	4	4	4	4	4	4
1216CF	2	2	2	1	1	1	1	2	1		3	Mlungu	1	2	2	2	2	1	2	2	18	1	2	2	1	1	1	0	1	1	4	4	4	4	4	4	2	2	3	4	4	4	4	4	2	2	4	3	3
1216CF2	2	2	3	2	2	2	1	2	1		3	Mlungu	1	2	2	2	2	1	2	2	20	1	2	2	1	1	1	0	1	1	4	4	4	4	4	4	2	2	4	4	4	4	4	4	2	2	4	4	4
1217CF	2	2	3	1	1	2	1	2	1		3	Mlungu	2	1	2	1	2	2	2	2	18	2	2	2	1	1	1	0	1	1	4	4	4	4	4	4	4	4	4	4	4	4	4	4	4	4	2	4	4
1217CF2	2	2	3	1	1	2	1	2	1		1		1	2	2	1	2	2	1	2	16	1	2	2	2	#NULL!	1	1	1	1	5	5	5	5	5	5	5	5	5	5	5	5	5	5	5	5	5	5	5
121CF	2	2	5	1	1	2	1	1	1		3	Mlungu	1	2	2	1	2	1	2	3	18	1	2	2	1	1	1	1	0	1	4	3	4	4	4	3	2	2	4	3	4	4	4	4	2	2	4	3	3
121CF2	2	2	5	1	2	2	1	2	1		3	Mlungu	1	2	2	1	2	2	2	3	18	2	2	2	1	1	1	1	1	0	3	4	3	4	4	3	3	2	2	4	3	4	2	3	4	3	2	2	4
122CF	2	2	3	1	1	2	1	2	1		1		1	1	2	2	2	2	2	2	18	1	2	2	1	1	1	1	0	1	4	4	4	4	4	4	4	4	4	4	4	4	4	4	4	4	4	4	4
122CF2	2	2	3	2	2	2	1	2	1		2		2	1	1	1	1	1	2	2	20	1	2	2	1	1	1	1	1	1	5	5	5	5	5	5	5	5	5	5	5	5	5	5	5	5	5	5	5
123CF	2	2	5	1	2	1	1	2	1		3	Mlungu	2	2	2	1	1	1	1	3	18	2	2	2	1	1	1	0	1	1	4	4	4	4	4	4	4	4	4	4	4	4	4	4	4	4	4	4	4
123CF2	2	2	5	2	2	2	1	2	1		1		1	1	2	1	2	1	2	3	20	1	2	2	1	1	1	1	1	1	4	4	4	4	4	4	4	4	4	4	4	4	4	4	4	4	4	4	4
124CF	2	2	3	2	1	2	1	2	1		1		1	2	1	1	1	1	2	2	22	1	2	2	1	1	1	0	1	1	4	4	4	4	4	4	4	4	4	4	4	4	4	4	4	4	4	4	4
124CF2	2	2	3	3	1	2	1	2	1		1		1	2	2	1	1	1	2	2	25	1	2	2	1	1	1	1	1	1	4	4	4	4	4	4	4	4	4	4	4	4	4	4	4	4	4	4	4
125CF	2	2	5	1	2	1	1	2	1		3	Mlungu	2	2	2	1	1	1	1	3	18	2	2	2	1	1	1	0	1	1	4	4	4	4	4	4	4	4	4	4	4	4	4	4	4	4	4	4	4
125CF2	2	2	5	2	2	2	1	2	1		1		1	1	2	1	2	1	2	3	20	1	2	2	1	1	1	1	1	1	4	4	4	4	4	4	4	4	4	4	4	4	4	4	4	4	4	4	4
126CF	2	2	2	1	2	2	1	2	1		1		1	1	2	1	1	2	2	2	18	2	2	2	2	#NULL!	2	0	1	1	4	4	4	4	4	4	4	4	4	4	4	4	4	4	4	4	4	4	4
126CF2	2	2	3	1	1	1	1	1	1		1		1	1	2	1	1	2	2	2	18	1	2	2	2	#NULL!	3	0	1	1	4	4	4	4	4	4	4	4	4	4	4	4	4	4	4	4	4	4	4
127CF	2	2	2	1	1	2	1	2	1		2		1	2	2	1	1	1	2	2	18	1	2	2	1	1	1	0	1	1	4	4	4	4	4	4	4	4	4	4	4	4	4	4	4	4	4	4	4
127CF2	2	2	2	2	2	2	1	2	1		1		1	1	2	1	1	2	2	2	20	1	2	2	1	1	1	1	1	1	4	4	4	4	4	4	4	4	4	4	4	4	4	4	4	4	4	4	4
128CF	2	2	1	1	2	1	1	2	1		1		2	2	2	1	1	2	2	2	24	1	2	2	2	#NULL!	3	0	1	1	4	4	4	4	4	4	4	4	4	4	4	4	4	4	4	4	4	4	4
128CF2	2	2	1	1	1	1	1	2	1		1		1	1	2	1	2	2	2	2	20	1	2	2	2	#NULL!	3	0	1	1	4	4	4	4	4	4	4	4	4	4	4	4	4	4	4	4	4	4	4
129CF	2	2	1	2	2	2	1	2	1		2		1	2	2	1	3	2	1	2	19	1	2	2	1	1	1	1	1	1	5	5	5	5	5	5	5	5	5	5	5	5	5	5	5	5	5	5	5
129CF2	2	2	1	2	2	2	1	2	1		2		1	2	2	1	2	1	2	2	20	1	2	2	1	1	1	1	1	1	5	5	5	5	5	5	5	5	5	5	5	5	5	5	5	5	5	5	5
12CF	2	2	2	1	2	2	1	2	1		1		2	1	2	1	2	2	2	2	16	2	2	2	1	1	1	0	1	1	5	5	5	4	5	5	4	1	5	5	5	5	5	5	4	4	4	5	5
12CF2	2	2	3	2	1	2	1	2	1		1		1	1	2	2	2	2	2	2	19	1	2	2	1	3	1	0	1	1	4	4	4	4	4	4	4	4	4	4	4	4	4	4	4	4	4	4	4
1310CF	2	2	1	1	1	2	1	2	1		1		1	1	2	1	2	1	2	1	18	1	2	2	1	1	2	0	1	1	4	4	4	4	4	4	4	4	4	4	4	4	4	4	4	4	4	4	4
1310CF2	2	2	1	1	1	2	1	2	1		1		1	1	2	1	1	1	1	1	19	1	2	2	1	1	1	1	1	1	5	5	5	5	4	4	4	5	5	5	5	5	5	5	4	5	5	5	4
1311CF	2	2	5	2	1	2	1	2	1		2		2	1	2	1	1	2	2	3	20	1	2	2	1	1	1	1	1	1	5	5	5	5	5	5	5	5	5	5	5	5	5	5	5	5	5	5	5
1311CF2	2	2	5	2	1	2	1	2	1		2		1	2	2	1	1	2	1	3	18	1	2	2	1	1	1	1	1	1	5	5	5	5	5	5	5	5	5	5	5	5	5	5	5	5	5	5	5
1312CF	2	2	3	1	2	1	1	2	1		1		1	1	2	1	2	1	2	2	18	1	2	2	2	#NULL!	1	0	0	1	5	5	4	4	4	4	4	4	3	4	4	4	4	4	5	5	5	5	5
1312CF2	2	2	3	1	2	1	2	2	1		1		1	2	2	1	2	1	2	2	17	1	2	2	2	#NULL!	1	0	0	1	5	5	4	4	4	4	4	4	3	4	4	4	4	4	5	5	5	5	5
1313CF2	2	2	3	1	1	2	1	2	1		1		1	1	2	1	2	1	2	2	18	1	1	2	1	1	1	0	1	1	4	4	4	4	4	4	2	3	4	4	4	4	4	4	2	4	4	4	4
131CF2	2	2	1	1	1	1	1	2	1		3	Mlungu	1	1	2	1	1	2	2	1	18	1	2	2	1	3	1	0	1	1	4	4	4	4	4	4	4	4	4	4	4	4	4	4	4	4	4	4	4
132CF2	2	2	1	1	1	1	1	2	1		3	Mlungu	1	1	2	1	1	2	2	1	18	1	2	2	1	3	1	0	1	1	4	4	4	4	4	4	4	4	4	4	4	4	4	4	4	4	4	4	4
133CF2	2	2	2	1	1	1	1	2	1		3	Mlungu	1	2	2	2	2	1	2	2	18	1	2	2	1	1	1	0	1	1	4	4	4	4	4	4	2	2	3	4	4	4	4	4	2	2	4	3	3
134CF2	2	2	1	1	1	1	1	2	1		3	Mlungu	1	1	2	1	1	2	2	1	18	1	2	2	1	3	1	0	1	1	4	4	4	4	4	4	4	4	4	4	4	4	4	4	4	4	4	4	4
135CF2	2	2	5	2	1	2	1	2	1		2		2	1	2	1	1	2	2	3	20	1	2	2	1	1	1	1	1	1	5	5	5	5	5	5	5	5	5	5	5	5	5	5	5	5	5	5	5
136CF2	2	2	1	2	3	2	1	2	1		2		1	1	1	1	2	2	1	1	19	1	2	2	2	#NULL!	1	0	1	1	5	5	5	5	5	5	5	5	5	5	5	5	5	5	5	5	5	5	5
137CF2	2	2	2	1	3	2	1	2	1		3	Mlungu	1	2	2	1	2	2	2	2	18	1	2	1	1	1	1	1	1	1	4	4	4	4	4	4	4	4	4	4	4	4	4	4	4	4	4	4	4
138CF2	2	2	2	2	2	2	1	2	1		1		1	2	2	1	1	2	2	2	20	1	2	2	1	3	1	1	1	1	4	4	4	4	4	4	4	4	4	4	4	4	4	4	4	4	4	4	4
139CF2	2	2	4	1	2	1	2	2	1		2		1	2	2	1	1	2	2	3	17	2	2	2	1	1	1	0	1	1	5	5	5	5	5	5	5	5	5	5	5	5	5	5	5	5	5	5	5
13CF2	2	2	1	1	2	1	1	2	1		2		1	2	2	1	3	2	2	2	15	1	2	2	1	1	1	1	1	1	5	5	5	5	5	5	5	5	5	5	5	5	5	5	5	5	5	5	5
1410CF2	2	2	2	2	2	2	1	2	1		2		1	1	2	1	1	2	2	2	18	1	1	2	1	1	1	1	1	1	4	4	4	4	4	4	4	4	4	4	4	4	4	4	4	4	4	4	4
1411CF2	2	2	4	1	2	1	1	2	1		1		1	2	2	1	1	2	2	3	19	2	2	2	1	1	1	1	1	1	4	4	4	4	4	4	4	4	4	4	4	4	4	4	4	4	4	4	4
1412CF2	2	2	2	1	2	2	1	2	1		1		1	1	2	1	2	1	1	2	19	1	2	2	1	2	1	0	1	1	4	4	4	4	4	4	4	4	4	4	4	4	4	4	4	4	4	4	4
1413CF2	2	2	2	1	1	1	1	2	1		3	Mlungu	1	2	2	2	2	1	2	2	18	1	2	2	1	1	1	0	1	1	4	4	4	4	4	4	2	2	3	4	4	4	4	4	2	2	4	3	3
1414CF2	2	2	1	1	2	1	1	2	1		2		2	2	2	1	3	2	2	2	15	1	2	2	1	1	1	1	1	1	5	5	5	5	5	5	5	5	5	5	5	5	5	5	5	5	5	5	5
1415CF2	2	2	2	1	1	2	1	2	1		3	Mlungu	1	2	2	2	2	1	2	2	18	1	2	2	1	1	1	0	1	1	4	4	4	4	4	4	2	2	3	4	4	4	4	4	2	2	4	3	3
1416CF2	2	2	1	1	2	2	1	2	1		3	Mlungu	2	2	1	2	1	2	1	2	15	1	2	2	1	1	1	1	1	1	5	5	5	5	5	5	5	5	5	5	5	5	5	5	5	5	5	5	5
1417CF2	2	2	1	1	2	2	3	1	1		1		1	2	2	1	2	2	2	2	18	2	1	2	1	1	1	0	1	1	4	4	4	4	4	4	4	4	4	4	4	4	4	4	4	4	4	4	4
1418CF2	2	2	2	1	1	2	1	2	1		2		1	1	2	1	2	2	2	2	17	1	2	2	1	1	1	1	1	1	5	5	5	5	5	5	5	5	5	5	5	5	5	5	5	5	5	5	5
1419CF2	2	2	4	1	2	2	1	2	1		2		1	2	2	2	3	1	2	3	14	1	1	2	1	1	1	1	1	1	3	5	4	4	4	4	4	4	4	4	4	4	4	4	4	4	4	4	4
141CF2	2	2	4	2	1	1	1	2	1		3	Mlungu	1	1	2	1	2	1	1	2	24	1	2	2	1	1	1	1	1	1	5	5	5	5	5	5	5	5	5	5	5	5	5	5	5	5	5	5	5
1420CF2	2	2	1	1	2	2	1	2	1		1		1	2	1	1	1	2	1	2	18	2	2	2	1	1	1	0	1	1	5	5	5	5	5	5	5	5	5	5	5	5	5	5	5	5	5	5	5
1421CF2	2	2	2	1	1	2	1	2	1		2		1	1	2	1	2	2	2	2	17	1	2	2	1	1	1	1	1	1	5	5	5	5	5	5	5	5	5	5	5	5	5	5	5	5	5	5	5
1423CF2	2	2	5	1	1	2	1	2	1		1		1	1	2	2	2	1	2	3	18	1	2	2	1	1	1	1	1	1	5	5	5	5	5	5	5	5	5	5	5	5	5	5	5	5	5	5	5
1424CF2	2	2	1	1	2	2	3	2	1		2		1	2	2	2	3	2	2	2	17	1	2	2	1	1	1	0	1	1	4	4	4	4	4	4	4	4	4	5	5	5	5	3	3	3	4	4	4
142CF2	2	2	1	1	1	1	2	2	1		3	Mlungu	1	2	2	1	1	2	2	1	18	2	2	2	1	1	1	0	1	1	4	4	4	4	4	4	4	4	4	4	4	4	4	4	4	4	4	4	4
143CF2	2	2	1	1	2	2	1	2	1		1		1	1	1	1	1	1	2	1	19	1	2	2	1	1	1	1	1	1	4	5	5	5	4	4	4	4	4	4	4	4	4	5	3	3	4	4	5
144CF2	2	2	1	1	1	2	1	2	1		1		1	1	2	1	3	2	2	1	16	1	2	2	1	1	1	0	1	1	4	4	4	4	4	4	4	4	4	4	4	4	4	4	4	4	4	4	4
145CF2	2	2	4	1	2	2	1	2	1		1		2	1	1	1	2	1	2	2	19	1	2	2	1	1	1	1	1	1	4	4	4	4	4	4	4	4	4	4	4	4	4	4	4	4	4	4	4
146CF2	2	2	4	1	2	2	1	2	1		1		2	1	1	2	3	1	1	2	21	1	2	2	1	1	1	1	1	1	4	4	4	4	4	4	4	4	4	4	4	4	4	4	4	4	4	4	4
147CF2	2	2	5	2	1	2	1	2	1		2		2	1	2	1	1	2	1	2	20	1	2	2	1	1	1	1	1	1	5	5	5	5	5	5	5	5	5	5	5	5	5	5	5	5	5	5	5
148CF2	2	2	1	2	2	2	1	2	1		1		1	1	2	1	2	1	2	1	20	1	2	2	1	3	1	1	1	1	4	4	4	4	4	4	4	4	4	4	4	4	4	4	4	4	4	4	4
149CF2	2	2	1	1	1	2	1	2	1		1		1	2	2	1	2	2	2	2	17	1	2	2	1	1	1	0	1	1	4	4	4	4	4	4	4	4	4	4	4	4	4	4	4	4	4	4	4
14CF2	2	2	2	2	2	2	1	1	1		1		1	2	2	1	1	2	1	2	20	1	2	2	1	1	1	0	1	1	4	4	4	4	5	5	3	3	4	4	4	4	4	5	5	3	5	5	5
1510CF2	2	2	5	2	1	2	1	2	1		2		2	1	2	1	1	2	1	2	20	1	2	2	1	1	1	1	1	1	5	5	5	5	5	5	5	5	5	5	5	5	5	5	5	5	5	5	5
1511CF2	2	2	1	1	1	1	1	2	1		3	Mlungu	1	1	2	1	1	2	2	1	18	1	2	2	1	3	1	0	1	1	4	4	4	4	4	4	4	4	4	4	4	4	4	4	4	4	4	4	4
151CF2	2	2	1	1	2	1	1	2	1		1		1	2	2	1	1	2	2	1	16	2	2	2	1	1	1	1	1	1	4	4	4	4	4	4	4	4	4	4	4	4	4	4	4	4	4	4	4
152CF2	2	2	1	1	3	2	1	2	1		3	Mlungu	2	1	2	1	2	1	2	1	20	1	2	2	1	1	1	1	1	1	4	4	4	4	4	4	4	4	4	4	3	3	5	5	3	5	5	5	4
153CF2	2	2	1	2	2	2	1	2	2		1		1	1	2	1	1	2	2	1	20	1	2	2	2	#NULL!	1	0	1	1	4	4	4	2	4	4	2	2	4	4	3	3	5	5	3	5	5	5	4
154CF2	2	2	2	1	1	1	1	2	1		1		1	1	2	1	1	2	2	2	18	2	2	2	1	1	1	0	1	1	4	4	4	4	4	4	2	2	4	4	4	4	3	4	2	2	4	4	4
155CF2	2	2	1	1	2	2	1	2	1		1		1	2	2	1	2	2	2	1	19	1	2	2	1	1	1	1	1	1	5	5	5	5	5	5	5	5	5	5	5	5	5	5	5	5	5	5	5
156CF2	2	2	3	1	2	2	1	2	1		1		1	1	2	1	2	1	2	2	17	1	2	2	1	2	2	0	1	1	4	4	4	4	4	4	4	4	4	4	4	4	4	4	4	4	4	4	4
157CF2	2	2	2	2	2	2	1	2	1		1		1	2	2	1	1	2	2	2	20	1	2	2	1	3	1	1	1	1	4	4	4	4	4	4	4	4	4	4	4	4	4	4	4	4	4	4	4
158CF2	2	2	1	1	1	1	1	2	1		3	Mlungu	1	1	2	1	1	2	2	1	18	1	2	2	1	3	1	0	1	1	4	4	4	4	4	4	4	4	4	4	4	4	4	4	4	4	4	4	4
159CF2	2	2	1	1	1	1	1	2	1		3	Mlungu	1	1	2	1	1	2	2	1	18	1	2	2	1	3	1	0	1	1	4	4	4	4	4	4	4	4	4	4	4	4	4	4	4	4	4	4	4
15CF2	2	2	5	1	1	1	1	2	1		3	Mlungu	1	1	2	1	1	2	2	3	20	1	2	2	1	1	1	0	1	1	4	4	4	4	4	4	4	4	4	4	4	4	4	4	4	4	4	4	4
16CF2	2	2	5	2	2	2	1	2	1		2		1	2	2	1	2	2	1	3	23	1	2	2	1	3	1	1	1	1	4	4	4	4	4	4	4	4	4	4	4	4	4	4	4	4	4	4	4
17CF2	2	2	1	1	1	2	1	2	1		2		2	1	1	1	2	2	2	1	17	2	2	2	1	1	1	1	1	1	4	4	4	4	4	4	4	4	4	4	4	4	4	4	4	4	4	4	4
21CF2	2	2	4	1	2	2	1	2	1		2		1	2	2	1	1	2	2	3	18	1	2	2	1	1	1	0	1	1	5	5	5	5	5	5	5	5	5	5	5	5	5	5	5	5	5	5	5
22CF2	2	2	3	1	1	2	1	2	1		2		1	2	2	1	1	2	1	3	15	1	2	2	1	3	1	1	1	1	4	4	4	4	4	4	4	4	4	4	4	4	4	4	4	4	4	4	4
23CF2	2	2	2	1	1	2	1	2	1		2		1	2	2	1	1	1	1	2	18	1	2	2	1	1	1	1	1	1	5	5	5	5	5	5	5	5	5	5	5	5	5	5	5	5	5	5	5
31CF2	2	2	1	1	2	1	1	2	1		2		1	2	1	1	2	2	2	1	17	1	2	2	1	1	1	1	1	1	5	5	5	5	5	5	5	5	5	5	5	5	5	5	5	5	5	5	5
32CF2	2	2	4	1	1	2	1	2	1		2		1	2	2	1	1	1	2	3	20	2	2	2	1	1	1	1	1	1	4	4	4	4	4	4	4	4	4	4	4	4	4	4	4	4	4	4	4
33CF2	2	2	1	1	1	1	1	2	1		2		1	2	2	1	1	1	2	2	16	1	2	2	1	1	1	1	1	1	5	5	5	5	5	5	5	5	5	5	5	5	5	5	5	5	5	5	5
34CF2	2	2	1	1	2	2	1	2	1		1		1	1	2	1	1	2	2	2	16	1	2	2	1	1	1	1	1	1	5	5	5	5	5	5	5	5	5	5	5	5	5	5	5	5	5	5	5
35CF2	2	2	1	1	1	1	1	2	1		3	Mlungu	1	1	2	1	1	2	2	1	18	1	2	2	1	3	1	0	1	1	4	4	4	4	4	4	4	4	4	4	4	4	4	4	4	4	4	4	4
36CF2	2	2	2	1	1	2	1	2	1		1		2	1	2	1	1	1	2	1	22	2	2	2	2	#NULL!	1	1	1	1	4	4	4	4	4	4	4	4	4	4	4	4	4	4	4	4	4	4	4
37CF2	2	2	3	1	1	2	1	2	1		2		2	1	2	1	2	2	2	2	17	2	1	2	1	1	1	1	1	1	4	4	4	4	4	4	4	4	4	4	4	4	4	4	4	4	4	4	4
38CF2	2	2	1	1	1	1	1	2	1		2		1	2	2	1	3	2	2	1	16	1	2	2	1	1	1	1	1	1	4	4	4	4	4	4	4	4	4	4	4	4	4	4	4	4	4	4	4
410CF2	2	2	4	1	2	2	1	2	1		2		1	2	2	1	1	1	2	3	16	1	2	2	1	1	1	1	1	1	4	4	4	4	4	4	4	4	4	4	4	4	4	4	4	4	4	4	4
411CF2	2	2	2	1	2	2	1	2	1		1		2	1	2	2	3	1	2	2	17	2	2	2	1	1	1	0	1	1	4	4	5	5	4	4	4	4	4	4	4	4	4	4	4	4	5	5	4
41CF2	2	2	1	1	2	2	1	2	1		2		1	2	2	1	3	2	2	2	17	1	2	2	1	1	1	1	1	1	5	5	5	5	5	5	5	5	5	5	5	5	5	5	5	5	5	5	5
42CF2	2	2	2	2	3	2	1	2	1		1		1	1	2	1	2	2	2	2	16	1	2	2	1	1	1	1	1	1	5	5	5	5	5	5	5	5	5	5	5	5	5	5	5	5	5	5	5
43CF2	2	2	1	1	2	2	1	2	1		2		1	2	2	1	1	2	1	2	16	1	2	2	1	1	1	1	1	1	5	5	5	5	5	5	5	5	5	5	5	5	5	5	5	5	5	5	5
44CF2	2	2	2	1	1	1	1	2	1		3	Mlungu	1	2	2	1	1	2	2	2	18	1	2	2	1	1	1	0	1	1	5	5	5	5	5	5	5	5	5	5	5	5	5	5	5	5	5	5	5
45CF2	2	2	3	1	1	2	1	2	1		1		2	2	2	1	1	2	2	2	18	1	2	2	1	1	1	0	1	1	5	5	5	5	5	5	5	5	5	5	5	5	5	5	5	5	5	5	5
46CF2	2	2	4	2	2	1	1	1	1		1		2	2	2	1	1	2	1	3	20	1	2	2	1	1	1	0	1	1	5	5	5	5	5	5	5	5	5	5	5	5	5	5	5	5	5	5	5
47CF2	2	2	3	1	1	2	1	2	1		1		1	1	2	1	1	2	1	2	17	1	2	2	1	1	1	1	1	1	4	4	4	4	4	4	4	4	3	3	3	3	4	4	3	3	4	4	4
48CF2	2	2	2	1	2	2	1	2	1		2		1	1	2	2	3	1	2	2	16	1	2	2	1	1	1	1	1	1	5	5	5	4	4	4	4	4	4	4	5	4	5	4	4	4	4	4	4
49CF2	2	2	1	1	2	1	1	2	1		1		1	2	1	1	1	2	1	2	18	2	2	2	1	1	1	0	1	1	5	5	5	5	5	5	5	5	5	5	5	5	5	5	5	5	5	5	5
510CF2	2	2	2	1	2	2	1	2	1		3	Mlungu	2	1	2	1	3	2	2	2	18	1	2	2	1	1	1	0	1	1	4	4	4	4	4	4	4	4	4	4	4	4	4	4	4	4	4	4	4
511CF2	2	2	5	2	2	1	1	2	1		1		1	2	2	1	1	2	2	3	20	1	2	2	1	1	1	1	1	1	4	4	4	4	4	4	4	4	4	4	4	4	4	4	4	4	4	4	4
512CF2	2	2	1	1	2	2	1	2	1		3	Mlungu	2	2	2	2	1	2	2	1	20	1	2	2	1	1	1	1	1	1	5	5	5	5	5	5	5	5	5	5	5	5	5	5	4	4	5	5	5
513CF2	2	2	1	2	2	2	1	2	1		1		1	1	2	1	1	2	2	1	20	1	2	2	2	#NULL!	1	1	1	1	4	4	4	4	4	4	4	4	4	4	4	4	4	4	4	4	4	4	4
514CF2	2	2	3	2	1	2	1	2	1		1		2	1	2	1	1	1	2	2	20	1	2	2	1	1	1	1	1	1	4	4	4	4	4	4	4	4	4	4	4	4	4	4	4	4	4	4	4
51CF2	2	2	1	1	1	1	3	2	1		1		1	1	2	1	1	1	1	1	19	2	2	2	2	#NULL!	1	1	0	0	3	3	3	3	3	3	3	3	3	3	3	3	3	2	2	2	2	2	2
52CF2	2	2	2	1	2	2	1	2	1		2		2	1	2	1	2	1	2	2	18	1	2	2	1	3	1	0	1	1	5	5	5	5	5	5	4	4	4	4	4	4	4	4	4	1	5	5	5
53CF2	2	2	2	1	2	1	1	2	1		3	Mlungu	2	1	2	1	1	1	2	2	18	2	2	2	1	3	1	0	1	1	5	5	5	5	5	5	4	4	4	4	4	4	4	4	4	1	5	5	5
55CF2	2	2	2	1	1	1	1	2	1		3	Mlungu	1	1	2	1	1	2	2	2	16	1	2	1	1	1	1	1	1	1	4	4	4	4	4	4	2	4	4	4	4	4	4	4	2	4	4	4	4
56CF2	2	2	4	1	1	1	1	2	1		2		2	1	2	1	2	1	2	2	17	2	1	2	1	1	1	0	1	1	5	5	5	5	5	5	5	5	4	4	4	3	4	4	4	4	4	4	4
57CF2	2	2	2	1	2	2	1	2	1		1		1	1	2	1	2	2	2	2	18	1	2	2	1	1	1	1	1	1	4	4	4	4	4	4	4	4	4	4	4	4	4	4	4	4	4	4	4
58CF2	2	2	3	1	1	2	1	2	1		2		1	1	1	1	1	1	2	3	17	1	2	2	1	1	1	1	1	1	5	5	5	5	5	5	5	5	5	5	5	5	5	5	5	5	5	5	5
59CF2	2	2	4	2	2	2	1	2	1		2		1	2	2	1	3	2	1	2	20	1	2	2	1	3	1	1	1	1	4	4	4	4	4	4	4	4	4	4	4	4	4	4	4	4	4	4	4
610CF2	2	2	2	1	2	2	1	2	1		2		1	1	2	1	1	1	2	2	18	1	2	2	1	1	1	1	1	1	4	4	4	4	4	3	4	3	4	4	3	3	4	4	3	3	4	4	3
611CF2	2	2	1	1	2	1	1	2	1		1		1	1	2	1	1	2	2	1	18	1	2	2	2	#NULL!	1	1	1	1	4	4	4	4	4	4	4	4	4	4	4	4	4	4	4	4	4	4	4
612CF2	2	2	3	1	1	2	1	2	1		3	Mlungu	2	1	2	1	2	2	2	2	18	2	2	2	1	1	1	0	1	1	4	4	4	4	4	4	4	4	4	4	4	4	4	4	4	4	2	4	4
613CF2	2	2	1	1	2	2	1	2	1		2		1	2	2	1	1	2	1	1	18	1	2	2	1	1	1	1	1	1	5	5	5	5	5	5	5	5	5	5	5	5	5	5	5	5	5	5	5
614CF2	2	2	5	2	1	2	1	2	1		2		2	2	2	2	3	1	2	3	24	1	1	2	1	1	1	1	1	1	4	4	4	4	4	4	4	4	4	4	4	4	4	4	4	4	4	4	4
616CF2	2	2	1	1	2	2	1	2	1		2		1	2	1	1	2	2	2	2	17	1	2	2	1	1	1	1	1	1	4	4	4	4	4	4	4	4	4	4	4	4	4	4	4	4	4	4	4
617CF2	2	2	4	2	2	2	1	2	1		1		2	1	1	1	1	1	2	2	19	1	2	2	1	1	1	1	1	1	5	5	5	5	5	5	5	5	5	5	5	5	5	5	5	5	5	5	5
618CF2	2	2	5	1	2	1	1	2	1		1		1	1	2	1	2	2	2	3	18	1	2	2	1	1	1	0	1	1	4	4	4	4	4	4	4	4	4	4	4	4	4	4	4	4	4	4	4
61CF2	2	2	4	1	2	2	1	2	1		1		1	1	2	1	2	1	2	2	18	1	2	2	1	1	1	0	1	1	4	4	4	4	4	4	3	4	4	4	4	4	4	4	2	4	4	4	4
62CF2	2	2	2	1	2	2	1	2	1		2		1	1	1	1	1	2	1	2	18	2	2	2	1	1	1	1	1	1	5	5	5	5	5	5	5	5	5	5	5	5	5	5	5	5	5	5	5
63CF2	2	2	2	1	1	2	1	2	1		1		1	2	2	1	1	2	2	2	17	1	2	2	1	1	1	1	1	1	4	4	4	4	4	4	4	4	4	4	4	4	4	4	4	4	4	4	4
64CF2	2	2	1	1	2	1	1	2	1		3	Mlungu	2	1	1	1	1	2	2	2	15	1	2	2	1	1	1	0	1	1	4	4	4	4	4	4	2	4	4	4	4	4	4	4	2	4	4	4	4
65CF2	2	2	3	1	2	1	1	2	1		1		1	1	2	1	1	1	2	2	18	1	2	2	1	1	1	0	0	1	4	4	4	4	5	5	2	2	3	3	3	5	5	4	2	3	4	4	3
66CF2	2	2	3	1	2	2	1	2	1		1		1	2	2	1	1	2	1	3	16	1	2	2	1	1	1	1	1	1	5	5	5	5	5	5	5	5	5	5	5	5	5	5	5	5	5	5	5
67CF2	2	2	3	1	1	2	1	2	1		2		1	1	2	1	1	1	2	2	15	1	2	2	1	1	1	1	1	1	4	4	4	4	4	4	4	4	4	4	4	4	4	4	4	4	4	4	4
68CF2	2	2	1	1	2	2	1	2	1		1		1	1	2	1	1	2	2	1	18	1	2	2	2	#NULL!	1	0	0	1	3	3	2	3	4	4	1	1	3	3	3	4	4	4	3	3	3	3	3
69CF2	2	2	2	1	1	1	1	2	1		1		1	1	2	1	1	2	2	2	18	1	2	2	1	1	1	0	1	1	4	4	4	4	4	4	4	4	4	4	4	4	4	4	4	4	4	4	4
710CF2	2	2	3	1	2	2	1	2	1		1		1	2	2	1	1	2	1	2	18	2	2	2	1	1	1	1	1	1	5	5	5	5	5	5	5	5	5	5	5	5	5	5	5	5	5	5	5
72CF2	2	2	4	2	1	2	1	2	2		1		1	2	2	1	2	2	1	2	19	1	2	2	1	1	1	1	1	1	5	5	5	5	5	5	5	5	5	5	5	5	5	5	5	5	5	5	5
73CF2	2	2	5	1	2	2	1	2	1		2		2	1	2	2	3	2	2	3	16	1	2	2	1	1	1	1	1	1	5	5	5	4	5	5	5	3	3	3	4	4	4	4	4	4	3	3	3
74CF2	2	2	2	1	3	2	1	2	1		2		2	1	1	2	3	1	2	2	16	1	2	2	1	1	1	1	1	1	4	4	3	4	4	4	4	4	4	4	4	4	4	4	4	4	4	4	4
75CF2	2	2	4	1	2	1	1	2	1		2		1	1	2	1	2	1	2	3	18	1	1	2	1	1	1	1	1	1	5	5	5	5	5	5	5	5	5	5	5	5	5	5	5	5	5	5	5
76CF2	2	2	2	1	2	2	1	2	1		1		1	1	2	2	3	1	1	2	17	2	2	2	1	1	1	1	1	1	4	3	4	4	4	4	4	4	4	4	4	4	4	4	4	4	4	4	4
77CF2	2	2	3	1	1	1	1	2	1		2		1	2	1	1	3	2	2	3	17	2	2	2	1	1	1	1	1	1	4	4	4	4	4	4	4	4	4	4	4	4	4	4	4	4	4	4	4
78CF2	2	2	2	1	1	2	1	2	1		1		1	2	2	1	2	2	2	2	18	1	2	2	1	1	1	1	1	1	4	4	4	4	4	4	4	4	4	4	4	4	4	4	4	4	4	4	4
79CF2	2	2	5	1	1	2	1	2	1		1		1	2	2	1	1	2	1	3	18	2	2	2	2	#NULL!	1	0	1	1	4	4	4	4	4	4	4	4	4	4	4	4	4	4	4	4	4	4	4
810CF2	2	2	2	1	2	2	1	2	1		1		1	1	2	1	2	2	2	2	18	1	2	2	1	1	1	1	1	1	4	4	4	4	4	4	4	4	4	4	4	4	4	4	4	4	4	4	4
811CF2	2	2	2	1	1	1	1	2	1		3	Mlungu	1	2	2	2	2	1	2	2	18	1	2	2	1	1	1	0	1	1	4	4	4	4	4	4	2	2	3	4	4	4	4	4	2	2	4	3	3
812CF2	2	2	2	1	1	2	1	2	1		1		1	1	2	1	2	2	2	2	18	1	2	2	1	1	1	1	1	1	4	4	4	4	4	4	4	4	4	4	4	4	4	4	4	4	4	4	4
814CF2	2	2	2	1	1	1	1	2	1		3	Mlungu	1	2	2	2	2	1	2	2	18	1	2	2	1	1	1	0	1	1	4	4	4	4	4	4	2	2	3	4	4	4	4	4	2	2	4	3	3
815CF2	2	2	1	1	2	2	1	2	1		1		1	1	2	1	2	2	2	2	18	1	2	2	1	1	1	1	1	1	4	4	4	4	4	4	4	4	4	4	4	4	4	4	4	4	4	4	4
816CF2	2	2	4	1	2	2	1	2	1		1		2	1	1	1	1	1	2	3	19	2	2	2	1	2	1	1	1	1	5	5	5	5	5	5	5	5	5	5	5	5	5	5	5	5	5	5	5
817CF2	2	2	4	1	2	2	1	2	1		1		2	2	2	1	1	2	1	3	14	1	2	2	1	1	1	1	1	1	4	4	4	4	4	4	4	4	4	4	4	4	4	4	4	4	4	4	4
818CF2	2	2	2	1	1	1	1	2	1		3	Mlungu	1	2	2	2	2	1	2	2	18	1	2	2	1	1	1	0	1	1	4	4	4	4	4	4	2	2	3	4	4	4	4	4	2	2	4	3	3
819CF2	2	2	1	1	2	2	1	2	1		1		1	2	2	1	1	2	2	1	16	1	2	2	1	1	1	1	1	1	4	4	4	4	4	5	4	4	4	4	4	4	4	5	4	4	4	4	4
81CF2	2	2	3	2	1	2	1	2	1		1		1	2	2	1	1	1	2	2	20	1	2	2	1	1	1	0	0	1	4	5	4	4	5	5	4	4	4	5	4	5	5	4	5	4	4	5	4
82CF2	2	2	2	1	2	2	1	2	1		1		1	1	2	1	2	2	2	2	18	1	2	2	1	1	1	1	1	1	4	4	4	4	4	4	4	4	4	4	4	4	4	4	4	4	4	4	4
83CF2	2	2	2	1	1	1	1	2	1		3	Mlungu	1	2	2	2	2	1	2	2	18	1	2	2	1	1	1	0	1	1	4	4	4	4	4	4	2	2	3	4	4	4	4	4	2	2	4	3	3
84CF2	2	2	2	1	1	2	1	2	1		2		1	1	2	1	2	2	2	2	17	1	2	2	1	1	1	1	1	1	5	5	5	5	5	5	5	5	5	5	5	5	5	5	5	5	5	5	5
85CF2	2	2	3	1	2	1	1	2	1		1		1	2	2	1	2	2	1	2	18	2	2	2	1	1	1	1	1	1	4	4	4	4	4	4	4	4	4	4	4	4	4	4	4	4	4	4	4
86CF2	2	2	5	2	1	2	1	2	1		2		2	1	2	1	1	2	1	2	20	1	2	2	1	1	1	1	1	1	5	5	5	5	5	5	5	5	5	5	5	5	5	5	5	5	5	5	5
87CF2	2	2	2	1	1	1	1	2	1		3	Mlungu	1	2	2	2	2	1	2	2	18	1	2	2	1	1	1	0	1	1	4	4	4	4	4	4	2	2	3	4	4	4	4	4	2	2	4	3	3
88CF2	2	2	3	1	1	2	1	2	1		1		2	1	2	2	2	2	2	3	17	2	2	2	1	1	1	0	1	1	4	4	4	4	4	4	4	4	4	4	4	4	4	4	4	4	4	4	4
89CF2	2	2	1	1	1	2	1	2	1		2		1	2	2	2	3	1	1	2	15	2	1	1	1	1	1	0	1	1	4	4	4	4	4	4	4	4	4	4	4	4	4	4	4	4	4	4	4
910CF2	2	2	1	1	1	1	1	2	1		3	Mlungu	2	1	2	1	1	2	2	2	18	1	2	2	1	1	1	0	1	1	4	4	4	4	4	4	2	4	4	4	4	4	4	4	2	4	4	4	4
911CF2	2	2	1	1	1	2	1	2	1		1		1	2	2	1	1	2	2	1	16	1	2	2	1	1	1	0	1	1	4	4	4	4	4	4	4	4	4	4	4	4	4	4	4	4	4	4	4
912CF2	2	2	2	2	1	2	1	2	1		2		1	2	2	1	1	2	2	2	20	1	2	2	1	1	1	0	1	1	5	5	5	5	5	5	5	5	5	5	5	5	5	5	5	5	5	5	5
913CF2	2	2	2	2	2	2	1	2	1		1		1	1	1	1	2	2	2	2	23	1	1	2	1	1	1	0	1	1	5	5	5	5	5	5	5	5	5	5	5	5	5	5	5	5	5	5	5
914CF2	2	2	1	2	2	2	1	2	1		1		1	2	2	1	1	2	2	1	19	1	2	2	1	1	1	1	1	1	5	5	5	5	5	5	5	5	5	5	5	5	5	5	5	5	5	5	5
915CF2	2	2	3	2	2	2	1	2	1		1		1	1	2	1	1	1	2	2	21	1	2	2	1	1	1	1	1	1	5	5	5	5	5	5	5	5	5	5	5	5	5	5	5	5	5	5	5
916CF2	2	2	1	1	2	2	2	2	1		1		1	2	2	1	1	2	2	2	15	1	2	2	1	1	1	1	1	1	4	4	4	4	4	4	4	4	4	4	4	4	4	4	4	4	4	4	4
917CF2	2	2	4	1	1	2	1	2	1		3	Mlungu	1	2	2	2	1	2	2	3	18	1	2	2	1	3	1	1	1	1	5	5	5	5	5	5	5	5	5	5	5	5	5	5	5	5	5	5	5
91CF2	2	2	4	1	2	2	3	2	1		1		1	2	2	1	3	2	1	3	18	1	2	2	2	#NULL!	1	0	1	1	4	4	4	4	4	4	4	4	4	4	4	4	4	4	4	4	4	4	4
92CF2	2	2	2	1	2	2	1	2	1		1		1	2	2	2	1	2	2	2	18	1	2	2	1	1	1	1	1	1	5	5	5	5	5	5	5	5	5	5	5	5	5	5	5	5	5	5	5
93CF2	2	2	2	1	2	2	1	2	1		2		1	2	2	1	1	1	2	2	15	2	2	2	1	1	1	0	1	1	4	4	4	4	4	4	4	4	4	4	4	4	4	4	4	4	4	4	4
95CF2	2	2	5	1	2	2	1	2	1		2		2	2	2	1	2	2	2	3	18	1	2	2	1	1	1	1	1	1	5	5	5	5	5	5	5	5	5	5	5	5	5	5	5	5	5	5	5
96CF2	2	2	1	1	2	2	1	2	1		1		1	2	2	1	1	1	2	2	17	1	2	2	1	1	1	1	1	1	5	5	5	5	5	5	5	5	5	5	5	5	5	5	5	5	5	5	5
97CF2	2	2	1	1	2	2	1	2	2		3	Muha	2	1	1	1	2	1	2	1	18	1	2	2	1	1	1	1	1	1	5	5	5	5	5	5	5	5	5	5	5	5	5	5	5	5	5	5	5
98CF2	2	2	1	1	1	1	1	2	1		1		2	1	1	1	1	2	1	1	18	1	2	2	2	#NULL!	1	0	1	1	5	5	5	5	5	5	5	5	3	4	5	5	5	5	5	5	5	5	5
99CF2	2	2	5	1	2	1	1	2	1		3	Mlungu	2	2	2	1	1	1	1	3	18	2	2	2	1	1	1	0	1	1	4	4	4	4	4	4	4	4	4	4	4	4	4	4	4	4	4	4	4
[truncated: 11 more columns]
